# Supplementary material for: 1,5-Dimethyl-4-[(E)-3-phenoxy­benzyl­ideneamino]-2-phenyl-1H-pyrazol-3(2H)-one
Source: Acta Crystallogr Sect E Struct Rep Online. 2008 Aug 6;64(Pt 9):o1679. doi: 10.1107/S1600536808024409 (PMC2960683; doi:10.1107/S1600536808024409)
Supplement: Supplementary file 1 [file e-64-o1679-sup1.cif]

##############################################################################
###                                                                        ###
###        Electronic paper (Acta Crystallographica Section E)             ###
###                                                                        ###
##############################################################################
#                                                                            #
# This CIF contains the data in a paper accepted for publication in Acta     #
# Crystallographica Section E. It conforms to the requirements of Notes      #
# for Authors for Section E, and has been peer reviewed under the auspices   #
# of the IUCr Commission on Journals.                                        #
#                                                                            #
# Full details of the Crystallographic Information File format               #
# are given in the paper "The Crystallographic Information File (CIF):       #
# a New Standard Archive File for Crystallography" by S. R. Hall, F. H.      #
# Allen and I. D. Brown [Acta Cryst. (1991), A47, 655-685].                  #
#                                                                            #
# The current version of the core CIF dictionary is obtainable from          #
# ftp://ftp.iucr.org/pub/cif_core.dic. The current version number is 2.4.    #
#                                                                            #
# Software is freely available for graphical display of the structure(s) in  #
# this CIF.  For information consult the CIF home page http://www.iucr.org/  #
# cif/home.html                                                              #
#                                                                            #
# This file may be used for bona fide research purposes within the           #
# scientific community so long as proper attribution is given to the journal # 
# article from which it was obtained.                                        #
#                                                                            #
##############################################################################
                                             
data_global
_audit_creation_method     SHELXL-97
_journal_date_recd_electronic     2008-07-30
_journal_date_accepted     2008-07-30
_journal_name_full     'Acta Crystallographica, Section E'
_journal_year     2008
_journal_volume     64
_journal_issue      9
_journal_page_first     o1679
_journal_page_last     o1679
_journal_paper_category     QO
_journal_coeditor_code     FJ2143
_publ_contact_author_name     'Mr. Yi-Feng Sun'
_publ_contact_author_address
;
  Department of Chemistry,
  Taishan University,
  271021 Taian,Shandong,
  People's Republic of China
;
_publ_contact_author_email     sunyf50@hotmail.com
_publ_contact_author_fax     '+86 538 8267973'
_publ_contact_author_phone     '+86 538 6715546'
_publ_section_title
;\
1,5-Dimethyl-4-[(<i>E</i>)-3-phenoxybenzylideneamino]-2-phenyl-1<i>H</i>-\
pyrazol-3(2<i>H</i>)-one
;
loop_
    _publ_author_name
    _publ_author_footnote
    _publ_author_address
    'Yi-Feng Sun' .
;
  Department of Chemistry,
  Taishan University,
  271021 Taian, Shandong,
  People's Republic of China
;
    'Feng-Yu Zhang' .
;
  Library,
  Taishan University,
  271021 Taian, Shandong,
  People's Republic of China
;
    'Yang Liu' .
;
  Library,
  Taishan University,
  271021 Taian, Shandong,
  People's Republic of China
;
    'Zi-Ying Wang' .
;
  Department of Chemistry,
  Taishan University,
  271021 Taian, Shandong,
  People's Republic of China
;
    'Xue-Li Cheng' .
;
  Department of Chemistry,
  Taishan University,
  271021 Taian, Shandong,
  People's Republic of China
;
data_I
_chemical_name_systematic
;
1,5-Dimethyl-4-[(E)-3-phenoxybenzylideneamino]-2-phenyl-1<i>H</i>-
pyrazol-3(2<i>H</i>)-one
;
_chemical_name_common     ?
_chemical_formula_moiety     'C24 H21 N3 O2'
_chemical_formula_sum     'C24 H21 N3 O2'
_chemical_formula_structural     ?
_chemical_formula_analytical     ?
_chemical_formula_iupac     'C24 H21 N3 O2'
_chemical_formula_weight     383.44
_chemical_melting_point     ?
_symmetry_cell_setting     triclinic
_symmetry_space_group_name_H-M     'P -1'
_symmetry_space_group_name_Hall     '-P 1'
loop_
    _symmetry_equiv_pos_as_xyz
    'x, y, z'
    '-x, -y, -z'
_cell_length_a     7.6640(12)
_cell_length_b     8.3593(14)
_cell_length_c     16.731(3)
_cell_angle_alpha     77.396(3)
_cell_angle_beta     77.587(2)
_cell_angle_gamma     76.240(3)
_cell_volume     1000.9(3)
_cell_formula_units_Z     2
_cell_measurement_reflns_used     1817
_cell_measurement_theta_min     2
_cell_measurement_theta_max     25.1
_cell_measurement_temperature     273(2)
_exptl_crystal_description     block
_exptl_crystal_colour     Colorless
_exptl_crystal_size_max     0.18
_exptl_crystal_size_mid     0.16
_exptl_crystal_size_min     0.12
_exptl_crystal_density_diffrn     1.272
_exptl_crystal_density_meas     ?
_exptl_crystal_density_method     'not measured'
_exptl_crystal_F_000     404
_exptl_absorpt_coefficient_mu     0.083
_exptl_absorpt_correction_type     multi-scan
_exptl_absorpt_process_details     '(SADABS; Sheldrick, 1996)'
_exptl_absorpt_correction_T_min     0.9853
_exptl_absorpt_correction_T_max     0.9902
_exptl_special_details
;
;
_diffrn_ambient_temperature     273(2)
_diffrn_radiation_type     MoK\a
_diffrn_radiation_wavelength     0.71073
_diffrn_radiation_source     'fine-focus sealed tube'
_diffrn_radiation_monochromator     graphite
_diffrn_measurement_device_type     'Bruker SMART CCD area-detector'
_diffrn_measurement_method     '\f and \w'
_diffrn_detector_area_resol_mean     ?
_diffrn_reflns_number     5300
_diffrn_reflns_av_R_equivalents     0.0155
_diffrn_reflns_av_sigmaI/netI     0.0297
_diffrn_reflns_theta_min     2.53
_diffrn_reflns_theta_max     25.05
_diffrn_reflns_theta_full     25.05
_diffrn_measured_fraction_theta_max     0.994
_diffrn_measured_fraction_theta_full     0.994
_diffrn_reflns_limit_h_min     -9
_diffrn_reflns_limit_h_max     9
_diffrn_reflns_limit_k_min     -9
_diffrn_reflns_limit_k_max     8
_diffrn_reflns_limit_l_min     -19
_diffrn_reflns_limit_l_max     19
_diffrn_standards_number     0
_diffrn_standards_interval_count     .
_diffrn_standards_interval_time     .
_diffrn_standards_decay_%     .
_refine_special_details
;
Refinement of <i>F</i>^2^ against ALL reflections. The weighted <i>R</i>-factor
<i>wR</i> and goodness of fit <i>S</i> are based on <i>F</i>^2^, conventional
<i>R</i>-factors <i>R</i> are based on <i>F</i>, with <i>F</i> set to zero for
negative <i>F</i>^2^. The threshold expression of <i>F</i>^2^ >
\s(<i>F</i>^2^) is used only for calculating <i>R</i>-factors(gt) <i>etc</i>.
and is not relevant to the choice of reflections for refinement.
<i>R</i>-factors based on <i>F</i>^2^ are statistically about twice as large
as those based on <i>F</i>, and <i>R</i>- factors based on ALL data will be
even larger.
;
_reflns_number_total     3505
_reflns_number_gt     2584
_reflns_threshold_expression     I>2\s(I)
_refine_ls_structure_factor_coef     Fsqd
_refine_ls_matrix_type     full
_refine_ls_R_factor_all     0.0607
_refine_ls_R_factor_gt     0.0425
_refine_ls_wR_factor_gt     0.1042
_refine_ls_wR_factor_ref     0.1171
_refine_ls_goodness_of_fit_ref     1.038
_refine_ls_restrained_S_all     1.038
_refine_ls_number_reflns     3505
_refine_ls_number_parameters     264
_refine_ls_number_restraints     0
_refine_ls_hydrogen_treatment     constr
_refine_ls_weighting_scheme     calc
_refine_ls_weighting_details
         'calc w=1/[\s^2^(Fo^2^)+(0.0553P)^2^+0.1379P] where P=(Fo^2^+2Fc^2^)/3'
_atom_sites_solution_hydrogens     difmap
_atom_sites_solution_primary     direct
_atom_sites_solution_secondary     difmap
_refine_ls_shift/su_max     0.001
_refine_ls_shift/su_mean     0.000
_refine_diff_density_max     0.172
_refine_diff_density_min     -0.178
_refine_ls_extinction_method     none
_refine_ls_extinction_coef     ?
loop_
    _atom_type_symbol
    _atom_type_description
    _atom_type_scat_dispersion_real
    _atom_type_scat_dispersion_imag
    _atom_type_scat_source
    'C' 'C' 0.0033 0.0016
                         'International Tables Vol C Tables 4.2.6.8 and 6.1.1.4'
    'H' 'H' 0.0000 0.0000
                         'International Tables Vol C Tables 4.2.6.8 and 6.1.1.4'
    'N' 'N' 0.0061 0.0033
                         'International Tables Vol C Tables 4.2.6.8 and 6.1.1.4'
    'O' 'O' 0.0106 0.0060
                         'International Tables Vol C Tables 4.2.6.8 and 6.1.1.4'
_computing_data_collection     'SMART (Bruker, 1997)'
_computing_cell_refinement     'SAINT (Bruker, 1997)'
_computing_data_reduction     'SAINT (Bruker, 1997)'
_computing_structure_solution     'SHELXS97 (Sheldrick, 2008)'
_computing_structure_refinement     'SHELXL97 (Sheldrick, 2008)'
_computing_molecular_graphics     'SHELXTL (Sheldrick, 2008)'
_computing_publication_material     'SHELXTL (Sheldrick, 2008)'
loop_
    _atom_site_type_symbol
    _atom_site_label
    _atom_site_fract_x
    _atom_site_fract_y
    _atom_site_fract_z
    _atom_site_U_iso_or_equiv
    _atom_site_adp_type
    _atom_site_calc_flag
    _atom_site_refinement_flags
    _atom_site_occupancy
    _atom_site_disorder_assembly
    _atom_site_disorder_group
    O O1 -0.09698(15) 0.55049(16) 1.14179(8) 0.0559(3) Uani d . 1 . .
    O O2 -0.41493(16) 1.0621(2) 0.79039(8) 0.0727(4) Uani d . 1 . .
    N N1 0.17090(17) 0.46344(17) 1.19591(8) 0.0451(4) Uani d . 1 . .
    N N2 0.34291(17) 0.50949(17) 1.17773(9) 0.0436(3) Uani d . 1 . .
    N N3 0.15472(18) 0.75399(18) 1.00126(8) 0.0463(4) Uani d . 1 . .
    C C1 0.1017(2) 0.3971(2) 1.27873(10) 0.0436(4) Uani d . 1 . .
    C C2 0.1611(2) 0.4293(2) 1.34520(11) 0.0534(5) Uani d . 1 . .
    H H2 0.2455 0.4978 1.3359 0.064 Uiso calc R 1 . .
    C C3 0.0942(3) 0.3590(3) 1.42535(12) 0.0644(6) Uani d . 1 . .
    H H3 0.1348 0.3798 1.4699 0.077 Uiso calc R 1 . .
    C C4 -0.0311(3) 0.2590(3) 1.43974(13) 0.0696(6) Uani d . 1 . .
    H H4 -0.0752 0.2118 1.4938 0.084 Uiso calc R 1 . .
    C C5 -0.0915(3) 0.2288(3) 1.37361(13) 0.0641(5) Uani d . 1 . .
    H H5 -0.1778 0.1620 1.3833 0.077 Uiso calc R 1 . .
    C C6 -0.0253(2) 0.2967(2) 1.29318(11) 0.0507(4) Uani d . 1 . .
    H H6 -0.0659 0.2749 1.2488 0.061 Uiso calc R 1 . .
    C C7 0.0644(2) 0.5536(2) 1.13636(10) 0.0430(4) Uani d . 1 . .
    C C8 0.1860(2) 0.6450(2) 1.07513(10) 0.0412(4) Uani d . 1 . .
    C C9 0.3485(2) 0.6120(2) 1.10112(10) 0.0431(4) Uani d . 1 . .
    C C10 0.5167(2) 0.6735(3) 1.05804(11) 0.0573(5) Uani d . 1 . .
    H H10A 0.6070 0.5828 1.0386 0.086 Uiso calc R 1 . .
    H H10B 0.5625 0.7175 1.0960 0.086 Uiso calc R 1 . .
    H H10C 0.4894 0.7600 1.0117 0.086 Uiso calc R 1 . .
    C C11 0.4972(2) 0.3701(2) 1.19262(13) 0.0607(5) Uani d . 1 . .
    H H11A 0.5038 0.2889 1.1588 0.091 Uiso calc R 1 . .
    H H11B 0.4801 0.3187 1.2502 0.091 Uiso calc R 1 . .
    H H11C 0.6084 0.4116 1.1786 0.091 Uiso calc R 1 . .
    C C12 0.0019(2) 0.7838(2) 0.97743(10) 0.0477(4) Uani d . 1 . .
    H H12 -0.0906 0.7318 1.0099 0.057 Uiso calc R 1 . .
    C C13 -0.0321(2) 0.8980(2) 0.90021(10) 0.0442(4) Uani d . 1 . .
    C C14 0.1005(2) 0.9784(2) 0.84859(11) 0.0502(4) Uani d . 1 . .
    H H14 0.2152 0.9607 0.8628 0.060 Uiso calc R 1 . .
    C C15 0.0622(2) 1.0844(2) 0.77623(12) 0.0548(5) Uani d . 1 . .
    H H15 0.1519 1.1379 0.7420 0.066 Uiso calc R 1 . .
    C C16 -0.1063(2) 1.1126(2) 0.75369(11) 0.0493(4) Uani d . 1 . .
    H H16 -0.1304 1.1832 0.7044 0.059 Uiso calc R 1 . .
    C C17 -0.2385(2) 1.0347(2) 0.80524(11) 0.0474(4) Uani d . 1 . .
    C C18 -0.2022(2) 0.9280(2) 0.87751(11) 0.0492(4) Uani d . 1 . .
    H H18 -0.2927 0.8753 0.9115 0.059 Uiso calc R 1 . .
    C C19 -0.4469(2) 1.1295(2) 0.71019(11) 0.0482(4) Uani d . 1 . .
    C C20 -0.3803(3) 1.0387(3) 0.64795(13) 0.0618(5) Uani d . 1 . .
    H H20 -0.3083 0.9324 0.6586 0.074 Uiso calc R 1 . .
    C C21 -0.4186(3) 1.1025(3) 0.57065(14) 0.0781(7) Uani d . 1 . .
    H H21 -0.3719 1.0402 0.5283 0.094 Uiso calc R 1 . .
    C C22 -0.5239(3) 1.2556(4) 0.55469(15) 0.0885(8) Uani d . 1 . .
    H H22 -0.5492 1.2985 0.5013 0.106 Uiso calc R 1 . .
    C C23 -0.5939(3) 1.3483(3) 0.61630(18) 0.0836(7) Uani d . 1 . .
    H H23 -0.6673 1.4536 0.6049 0.100 Uiso calc R 1 . .
    C C24 -0.5555(3) 1.2854(2) 0.69626(14) 0.0621(5) Uani d . 1 . .
    H H24 -0.6020 1.3472 0.7388 0.075 Uiso calc R 1 . .
loop_
    _atom_site_aniso_label
    _atom_site_aniso_U_11
    _atom_site_aniso_U_22
    _atom_site_aniso_U_33
    _atom_site_aniso_U_12
    _atom_site_aniso_U_13
    _atom_site_aniso_U_23
    O1 0.0386(7) 0.0680(9) 0.0613(8) -0.0141(6) -0.0158(6) -0.0009(6)
    O2 0.0417(7) 0.1136(12) 0.0539(8) -0.0163(7) -0.0152(6) 0.0112(8)
    N1 0.0369(7) 0.0496(9) 0.0479(9) -0.0084(6) -0.0113(6) -0.0030(7)
    N2 0.0319(7) 0.0491(8) 0.0488(8) -0.0050(6) -0.0119(6) -0.0051(7)
    N3 0.0424(8) 0.0543(9) 0.0427(8) -0.0071(7) -0.0114(6) -0.0085(7)
    C1 0.0398(9) 0.0379(9) 0.0476(10) 0.0016(7) -0.0093(7) -0.0046(7)
    C2 0.0522(10) 0.0498(11) 0.0575(12) -0.0003(9) -0.0169(9) -0.0114(9)
    C3 0.0641(12) 0.0728(14) 0.0502(12) 0.0075(11) -0.0153(10) -0.0160(10)
    C4 0.0636(13) 0.0783(15) 0.0484(12) 0.0006(12) -0.0003(10) 0.0024(10)
    C5 0.0561(11) 0.0622(13) 0.0640(14) -0.0119(10) 0.0010(10) -0.0012(10)
    C6 0.0458(10) 0.0500(11) 0.0527(11) -0.0052(8) -0.0071(8) -0.0078(8)
    C7 0.0376(9) 0.0453(10) 0.0469(10) -0.0037(7) -0.0125(7) -0.0097(8)
    C8 0.0369(8) 0.0476(10) 0.0400(9) -0.0061(7) -0.0095(7) -0.0092(7)
    C9 0.0386(9) 0.0492(10) 0.0419(9) -0.0071(7) -0.0074(7) -0.0103(8)
    C10 0.0409(10) 0.0769(14) 0.0537(11) -0.0155(9) -0.0075(8) -0.0070(10)
    C11 0.0441(10) 0.0598(12) 0.0742(13) 0.0031(9) -0.0205(9) -0.0080(10)
    C12 0.0426(9) 0.0555(11) 0.0445(10) -0.0105(8) -0.0102(8) -0.0044(8)
    C13 0.0422(9) 0.0477(10) 0.0437(10) -0.0073(8) -0.0109(7) -0.0089(8)
    C14 0.0398(9) 0.0562(11) 0.0568(11) -0.0123(8) -0.0131(8) -0.0070(9)
    C15 0.0497(10) 0.0565(12) 0.0590(12) -0.0211(9) -0.0095(9) -0.0004(9)
    C16 0.0508(10) 0.0451(10) 0.0497(10) -0.0113(8) -0.0128(8) 0.0020(8)
    C17 0.0378(9) 0.0568(11) 0.0470(10) -0.0085(8) -0.0112(8) -0.0050(8)
    C18 0.0429(9) 0.0589(11) 0.0449(10) -0.0142(8) -0.0078(8) -0.0024(8)
    C19 0.0363(9) 0.0573(11) 0.0488(11) -0.0105(8) -0.0137(8) 0.0028(8)
    C20 0.0598(12) 0.0541(12) 0.0644(13) -0.0029(9) -0.0083(10) -0.0070(10)
    C21 0.0711(14) 0.1030(19) 0.0636(15) -0.0168(14) -0.0149(12) -0.0192(13)
    C22 0.0640(14) 0.129(2) 0.0611(15) -0.0159(15) -0.0246(12) 0.0161(15)
    C23 0.0583(13) 0.0630(14) 0.108(2) 0.0043(11) -0.0239(13) 0.0230(14)
    C24 0.0521(11) 0.0516(12) 0.0806(15) -0.0063(9) -0.0097(10) -0.0134(10)
_geom_special_details
;
All e.s.d.'s (except the e.s.d. in the dihedral angle between two l.s. planes)
are estimated using the full covariance matrix. The cell e.s.d.'s are taken
into account individually in the estimation of e.s.d.'s in distances, angles
and torsion angles; correlations between e.s.d.'s in cell parameters are only
used when they are defined by crystal symmetry. An approximate (isotropic)
treatment of cell e.s.d.'s is used for estimating e.s.d.'s involving l.s.
planes.
;
loop_
    _geom_bond_atom_site_label_1
    _geom_bond_atom_site_label_2
    _geom_bond_site_symmetry_2
    _geom_bond_distance
    _geom_bond_publ_flag
    O1 C7 . 1.2264(19) ?
    O2 C17 . 1.383(2) ?
    O2 C19 . 1.387(2) ?
    N1 C7 . 1.399(2) ?
    N1 N2 . 1.4130(18) ?
    N1 C1 . 1.413(2) ?
    N2 C9 . 1.376(2) ?
    N2 C11 . 1.471(2) ?
    N3 C12 . 1.269(2) ?
    N3 C8 . 1.395(2) ?
    C1 C6 . 1.382(2) ?
    C1 C2 . 1.386(2) ?
    C2 C3 . 1.382(3) ?
    C2 H2 . 0.9300 ?
    C3 C4 . 1.369(3) ?
    C3 H3 . 0.9300 ?
    C4 C5 . 1.379(3) ?
    C4 H4 . 0.9300 ?
    C5 C6 . 1.379(3) ?
    C5 H5 . 0.9300 ?
    C6 H6 . 0.9300 ?
    C7 C8 . 1.445(2) ?
    C8 C9 . 1.354(2) ?
    C9 C10 . 1.483(2) ?
    C10 H10A . 0.9600 ?
    C10 H10B . 0.9600 ?
    C10 H10C . 0.9600 ?
    C11 H11A . 0.9600 ?
    C11 H11B . 0.9600 ?
    C11 H11C . 0.9600 ?
    C12 C13 . 1.462(2) ?
    C12 H12 . 0.9300 ?
    C13 C18 . 1.386(2) ?
    C13 C14 . 1.387(2) ?
    C14 C15 . 1.378(2) ?
    C14 H14 . 0.9300 ?
    C15 C16 . 1.376(2) ?
    C15 H15 . 0.9300 ?
    C16 C17 . 1.374(2) ?
    C16 H16 . 0.9300 ?
    C17 C18 . 1.375(2) ?
    C18 H18 . 0.9300 ?
    C19 C20 . 1.362(3) ?
    C19 C24 . 1.371(3) ?
    C20 C21 . 1.353(3) ?
    C20 H20 . 0.9300 ?
    C21 C22 . 1.346(4) ?
    C21 H21 . 0.9300 ?
    C22 C23 . 1.366(4) ?
    C22 H22 . 0.9300 ?
    C23 C24 . 1.393(3) ?
    C23 H23 . 0.9300 ?
    C24 H24 . 0.9300 ?
loop_
    _geom_angle_atom_site_label_1
    _geom_angle_atom_site_label_2
    _geom_angle_atom_site_label_3
    _geom_angle_site_symmetry_1
    _geom_angle_site_symmetry_3
    _geom_angle
    _geom_angle_publ_flag
    C17 O2 C19 . . 118.13(13) ?
    C7 N1 N2 . . 110.26(13) ?
    C7 N1 C1 . . 125.01(13) ?
    N2 N1 C1 . . 119.24(13) ?
    C9 N2 N1 . . 105.45(12) ?
    C9 N2 C11 . . 119.28(14) ?
    N1 N2 C11 . . 114.71(14) ?
    C12 N3 C8 . . 121.20(15) ?
    C6 C1 C2 . . 119.78(17) ?
    C6 C1 N1 . . 119.10(15) ?
    C2 C1 N1 . . 121.11(16) ?
    C3 C2 C1 . . 119.65(19) ?
    C3 C2 H2 . . 120.2 ?
    C1 C2 H2 . . 120.2 ?
    C4 C3 C2 . . 120.64(19) ?
    C4 C3 H3 . . 119.7 ?
    C2 C3 H3 . . 119.7 ?
    C3 C4 C5 . . 119.6(2) ?
    C3 C4 H4 . . 120.2 ?
    C5 C4 H4 . . 120.2 ?
    C6 C5 C4 . . 120.6(2) ?
    C6 C5 H5 . . 119.7 ?
    C4 C5 H5 . . 119.7 ?
    C5 C6 C1 . . 119.70(18) ?
    C5 C6 H6 . . 120.1 ?
    C1 C6 H6 . . 120.1 ?
    O1 C7 N1 . . 123.73(16) ?
    O1 C7 C8 . . 131.93(16) ?
    N1 C7 C8 . . 104.32(14) ?
    C9 C8 N3 . . 121.71(15) ?
    C9 C8 C7 . . 108.38(15) ?
    N3 C8 C7 . . 129.89(14) ?
    C8 C9 N2 . . 111.07(15) ?
    C8 C9 C10 . . 128.06(16) ?
    N2 C9 C10 . . 120.86(14) ?
    C9 C10 H10A . . 109.5 ?
    C9 C10 H10B . . 109.5 ?
    H10A C10 H10B . . 109.5 ?
    C9 C10 H10C . . 109.5 ?
    H10A C10 H10C . . 109.5 ?
    H10B C10 H10C . . 109.5 ?
    N2 C11 H11A . . 109.5 ?
    N2 C11 H11B . . 109.5 ?
    H11A C11 H11B . . 109.5 ?
    N2 C11 H11C . . 109.5 ?
    H11A C11 H11C . . 109.5 ?
    H11B C11 H11C . . 109.5 ?
    N3 C12 C13 . . 121.58(17) ?
    N3 C12 H12 . . 119.2 ?
    C13 C12 H12 . . 119.2 ?
    C18 C13 C14 . . 118.58(16) ?
    C18 C13 C12 . . 119.30(16) ?
    C14 C13 C12 . . 122.11(15) ?
    C15 C14 C13 . . 120.02(16) ?
    C15 C14 H14 . . 120.0 ?
    C13 C14 H14 . . 120.0 ?
    C16 C15 C14 . . 121.13(17) ?
    C16 C15 H15 . . 119.4 ?
    C14 C15 H15 . . 119.4 ?
    C17 C16 C15 . . 118.93(17) ?
    C17 C16 H16 . . 120.5 ?
    C15 C16 H16 . . 120.5 ?
    C16 C17 C18 . . 120.61(16) ?
    C16 C17 O2 . . 123.25(16) ?
    C18 C17 O2 . . 116.10(16) ?
    C17 C18 C13 . . 120.72(17) ?
    C17 C18 H18 . . 119.6 ?
    C13 C18 H18 . . 119.6 ?
    C20 C19 C24 . . 120.94(18) ?
    C20 C19 O2 . . 120.53(17) ?
    C24 C19 O2 . . 118.42(17) ?
    C21 C20 C19 . . 120.2(2) ?
    C21 C20 H20 . . 119.9 ?
    C19 C20 H20 . . 119.9 ?
    C22 C21 C20 . . 120.4(2) ?
    C22 C21 H21 . . 119.8 ?
    C20 C21 H21 . . 119.8 ?
    C21 C22 C23 . . 120.5(2) ?
    C21 C22 H22 . . 119.8 ?
    C23 C22 H22 . . 119.8 ?
    C22 C23 C24 . . 120.1(2) ?
    C22 C23 H23 . . 120.0 ?
    C24 C23 H23 . . 120.0 ?
    C19 C24 C23 . . 117.9(2) ?
    C19 C24 H24 . . 121.1 ?
    C23 C24 H24 . . 121.1 ?
