# Supplementary material for: 1,5-Dimethyl-4-[(E)-3-phenoxy­benzyl­ideneamino]-2-phenyl-1H-pyrazol-3(2H)-one
Source: Acta Crystallogr Sect E Struct Rep Online. 2008 Aug 6;64(Pt 9):o1679. doi: 10.1107/S1600536808024409 (PMC2960683; doi:10.1107/S1600536808024409)
Supplement: Supplementary file 2 [file e-64-o1679-Isup2.hkl]

# 
# h,k,l, Fc-squared, Fo-squared, sigma(Fo-squared) and status flag 
# 
data_I
_shelx_title ' 123 in P-1' 
_shelx_refln_list_code          4 
_shelx_F_calc_maximum      151.68 
_exptl_crystal_F_000       404.00 
_reflns_d_resolution_high  0.8394 
 
loop_ 
 _symmetry_equiv_pos_as_xyz 
 'x, y, z' 
 '-x, -y, -z' 
 
_cell_length_a     7.6640 
_cell_length_b     8.3593 
_cell_length_c    16.7306 
_cell_angle_alpha  77.396 
_cell_angle_beta   77.587 
_cell_angle_gamma  76.240 
 
_shelx_F_squared_multiplier     1.000 
 
loop_ 
 _refln_index_h 
 _refln_index_k 
 _refln_index_l 
 _refln_F_squared_calc 
 _refln_F_squared_meas 
 _refln_F_squared_sigma 
 _refln_observed_status 
   1   0   0     1208.18     1159.84     16.60 o 
   2   0   0     5487.83     4950.95     65.17 o 
   3   0   0      675.92      698.51     11.64 o 
   4   0   0      383.57      406.67      5.75 o 
   5   0   0        0.02        0.74      0.52 o 
   6   0   0        1.86        2.37      0.72 o 
   7   0   0       23.85       24.39      1.79 o 
   8   0   0        1.80        2.52      1.35 o 
  -8   1   0        3.55        5.64      1.72 o 
  -7   1   0       15.99       20.65      2.41 o 
  -6   1   0      321.43      317.25      5.63 o 
  -5   1   0      302.03      301.62      5.03 o 
  -4   1   0       41.31       48.57      2.84 o 
  -3   1   0       83.69       83.40      1.86 o 
  -2   1   0       43.68       44.35      1.11 o 
  -1   1   0      460.98      436.79      5.11 o 
   0   1   0      247.32      258.66      4.13 o 
   1   1   0       33.55       30.29      1.26 o 
   2   1   0      178.44      180.81      3.71 o 
   3   1   0      133.84      126.03      3.84 o 
   4   1   0      248.38      267.08      4.39 o 
   5   1   0       78.30       84.43      2.49 o 
   6   1   0       87.30       80.31      2.69 o 
   7   1   0       39.39       35.94      2.78 o 
   8   1   0       14.41       15.66      1.84 o 
  -8   2   0        0.27       -0.27      1.35 o 
  -7   2   0        8.18       12.74      2.14 o 
  -6   2   0       46.64       46.83      3.01 o 
  -5   2   0        7.74        7.85      1.42 o 
  -4   2   0       18.29       20.36      1.11 o 
  -3   2   0      739.01      690.58      9.01 o 
  -2   2   0     1229.98     1274.50     13.17 o 
  -1   2   0      582.65      601.48      6.62 o 
   0   2   0      367.84      395.65      4.69 o 
   1   2   0     1010.92     1002.03     28.38 o 
   2   2   0     2184.21     2017.81     29.29 o 
   3   2   0     2242.43     2154.00     24.05 o 
   4   2   0     2041.48     2004.34     21.26 o 
   5   2   0        9.50       12.61      1.15 o 
   6   2   0      760.16      715.79     10.08 o 
   7   2   0      353.71      343.99      5.38 o 
   8   2   0       22.33       19.51      2.00 o 
  -7   3   0        0.00       -0.29      1.22 o 
  -6   3   0        0.34        1.81      1.17 o 
  -5   3   0        5.38        3.96      1.15 o 
  -4   3   0      190.10      191.58      5.46 o 
  -3   3   0       39.43       48.03      1.41 o 
  -2   3   0     3224.97     3327.61     36.85 o 
  -1   3   0      122.15      133.44      3.42 o 
   0   3   0      452.22      446.15      6.51 o 
   1   3   0     1330.25     1400.98     14.27 o 
   2   3   0     2541.90     2604.78     25.74 o 
   3   3   0       78.02       91.66      2.16 o 
   4   3   0       54.07       54.79      3.01 o 
   5   3   0       62.73       56.18      4.07 o 
   6   3   0       51.65       47.75      2.61 o 
   7   3   0       52.01       53.73      2.17 o 
   8   3   0        0.21       -0.04      1.13 o 
  -7   4   0       22.02       23.55      2.98 o 
  -6   4   0       11.32       15.46      2.32 o 
  -5   4   0       61.11       57.67      3.40 o 
  -4   4   0       32.84       39.63      2.61 o 
  -3   4   0       27.52       23.22      2.10 o 
  -2   4   0      130.65      147.12      2.51 o 
  -1   4   0        0.02        0.34      0.43 o 
   0   4   0        1.41        0.73      0.54 o 
   1   4   0      519.79      547.39      7.26 o 
   2   4   0        9.66       12.06      1.00 o 
   3   4   0       44.31       44.94      1.88 o 
   4   4   0       25.95       26.00      1.65 o 
   5   4   0       39.46       40.32      2.15 o 
   6   4   0        1.68       -0.36      0.88 o 
   7   4   0       23.93       26.19      2.84 o 
   8   4   0       25.87       29.68      2.48 o 
  -6   5   0        7.09        5.13      1.79 o 
  -5   5   0       54.86       48.71      3.40 o 
  -4   5   0      123.03      125.44      5.11 o 
  -3   5   0       97.85      101.39      4.40 o 
  -2   5   0        2.52        3.05      0.99 o 
  -1   5   0       18.66       20.10      2.01 o 
   0   5   0       95.72       90.48      4.17 o 
   1   5   0       65.38       64.26      2.09 o 
   2   5   0      278.46      275.31      6.96 o 
   3   5   0       33.89       32.80      1.72 o 
   4   5   0        4.01        5.06      1.33 o 
   5   5   0        0.84        0.46      0.84 o 
   6   5   0        3.91        1.67      1.06 o 
   7   5   0       44.17       38.72      2.63 o 
   8   5   0       43.00       43.39      2.95 o 
  -5   6   0       10.18        7.98      2.14 o 
  -4   6   0       29.83       25.38      2.87 o 
  -3   6   0       10.75        8.87      1.95 o 
  -2   6   0       17.97       19.99      2.37 o 
  -1   6   0      377.74      367.14      9.46 o 
   0   6   0      136.13      134.40      5.31 o 
   1   6   0       13.96       16.15      1.25 o 
   2   6   0       25.07       29.98      1.76 o 
   3   6   0        0.09       -0.71      0.91 o 
   4   6   0        5.35        6.88      1.75 o 
   5   6   0       21.77       22.81      1.91 o 
   6   6   0       14.85       12.05      1.69 o 
   7   6   0        2.55        3.81      1.37 o 
  -4   7   0       13.18       14.53      2.63 o 
  -3   7   0        1.97        0.07      1.13 o 
  -2   7   0        6.08        7.14      1.86 o 
  -1   7   0        7.68        9.42      2.10 o 
   0   7   0       17.52       17.25      2.50 o 
   1   7   0        0.37       -0.20      1.13 o 
   2   7   0        2.99        3.75      0.99 o 
   3   7   0       10.97       12.94      2.08 o 
   4   7   0       23.68       17.96      2.61 o 
   5   7   0        2.12       -0.29      1.46 o 
   6   7   0        1.03        2.01      1.75 o 
   7   7   0        2.20        3.10      2.17 o 
  -3   8   0        0.15       -0.60      1.33 o 
  -2   8   0        3.12        2.06      1.70 o 
  -1   8   0       13.63       16.87      2.65 o 
   0   8   0       11.99       12.89      2.61 o 
   1   8   0        0.09        0.18      1.42 o 
   2   8   0        0.00        0.51      1.50 o 
   3   8   0        0.07       -0.21      1.03 o 
   4   8   0        1.68        1.79      1.57 o 
   5   8   0        0.58        0.22      1.79 o 
   6   8   0       26.50       33.19      4.03 o 
  -1   9   0        0.41       -1.92      1.30 o 
   0   9   0        4.44        2.10      1.88 o 
   1   9   0       99.81      121.35      6.63 o 
   2   9   0       26.33       33.83      4.11 o 
   3   9   0        0.24        0.49      1.70 o 
   4   9   0        0.19       -0.62      1.97 o 
  -4  -9   1        0.58        1.35      2.06 o 
  -3  -9   1        0.33        0.95      2.01 o 
  -2  -9   1       56.69       62.38      5.09 o 
  -1  -9   1       19.30       19.72      3.49 o 
   0  -9   1        0.28       -1.26      1.39 o 
   1  -9   1        4.48        0.53      1.79 o 
  -6  -8   1        1.11        0.49      1.81 o 
  -5  -8   1        0.71        1.04      1.84 o 
  -4  -8   1        1.51        1.57      1.64 o 
  -3  -8   1       30.50       34.46      2.53 o 
  -2  -8   1        0.17       -0.77      1.46 o 
  -1  -8   1       29.46       36.22      3.74 o 
   0  -8   1        1.88        1.22      1.59 o 
   1  -8   1        2.68        0.73      1.55 o 
   2  -8   1        0.83        0.64      1.26 o 
   3  -8   1        2.71        4.27      1.92 o 
  -7  -7   1        0.02       -1.28      1.75 o 
  -6  -7   1        6.96        6.81      2.39 o 
  -5  -7   1        3.35        3.27      1.75 o 
  -4  -7   1        3.14        3.01      1.59 o 
  -3  -7   1        0.00       -0.93      1.17 o 
  -2  -7   1        6.32        6.01      1.19 o 
  -1  -7   1       10.73       10.19      2.12 o 
   0  -7   1       48.85       55.83      3.93 o 
   1  -7   1       15.16       14.15      2.43 o 
   2  -7   1        9.18        7.19      1.99 o 
   3  -7   1        3.57        3.18      1.59 o 
   4  -7   1       27.34       36.84      3.63 o 
  -7  -6   1        0.88        0.95      1.77 o 
  -6  -6   1       14.70       12.83      2.56 o 
  -5  -6   1      206.66      208.63      7.72 o 
  -4  -6   1        2.75        3.98      1.50 o 
  -3  -6   1       50.15       47.23      3.25 o 
  -2  -6   1      124.87      129.97      3.62 o 
  -1  -6   1        1.35        2.40      0.71 o 
   0  -6   1       13.47       16.98      2.26 o 
   1  -6   1       33.01       32.20      2.63 o 
   2  -6   1       62.35       62.11      3.82 o 
   3  -6   1       36.60       28.86      2.83 o 
   4  -6   1        4.05        3.85      1.55 o 
   5  -6   1      108.30       94.49      5.02 o 
  -8  -5   1        1.55        1.88      2.03 o 
  -7  -5   1       62.39       66.24      3.29 o 
  -6  -5   1        9.36       10.28      1.56 o 
  -5  -5   1      130.58      129.02      3.88 o 
  -4  -5   1        1.41        1.28      1.15 o 
  -3  -5   1       40.61       37.81      2.70 o 
  -2  -5   1       15.34       16.54      1.79 o 
  -1  -5   1       17.27       20.61      1.29 o 
   0  -5   1        0.08       -0.39      0.39 o 
   1  -5   1       47.35       45.93      1.63 o 
   2  -5   1       10.10        9.62      1.64 o 
   3  -5   1        0.59        0.80      0.88 o 
   4  -5   1        0.12        0.22      1.04 o 
   5  -5   1        6.10        6.35      1.75 o 
   6  -5   1       37.91       42.21      3.49 o 
  -8  -4   1       10.83       10.75      1.82 o 
  -7  -4   1        4.44        5.06      1.33 o 
  -6  -4   1        3.76        4.08      1.14 o 
  -5  -4   1      164.95      161.83      4.19 o 
  -4  -4   1       48.65       49.47      4.00 o 
  -3  -4   1      123.60      125.84      3.17 o 
  -2  -4   1      138.29      157.04      4.87 o 
  -1  -4   1      233.09      244.14      5.77 o 
   0  -4   1       98.45      107.11      2.42 o 
   1  -4   1      514.63      553.28      7.05 o 
   2  -4   1       79.98       74.85      1.88 o 
   3  -4   1      286.06      299.76      7.60 o 
   4  -4   1        0.10        1.84      1.04 o 
   5  -4   1        0.04       -0.42      0.82 o 
   6  -4   1       12.45       10.11      2.06 o 
   7  -4   1        8.57        7.70      2.12 o 
  -8  -3   1        3.79        3.23      1.01 o 
  -7  -3   1       76.53       66.66      2.42 o 
  -6  -3   1      269.45      261.10      5.03 o 
  -5  -3   1       12.57       12.36      1.35 o 
  -4  -3   1      620.61      537.00      7.86 o 
  -3  -3   1     2068.69     2121.16     22.08 o 
  -2  -3   1      276.85      298.98      4.69 o 
  -1  -3   1      563.24      579.43     10.19 o 
   0  -3   1      751.72      719.37      8.36 o 
   1  -3   1       76.18       80.09      1.75 o 
   2  -3   1      573.83      585.22      7.07 o 
   3  -3   1      448.33      457.26      6.02 o 
   4  -3   1        0.38        1.13      0.80 o 
   5  -3   1        5.59        5.06      1.26 o 
   6  -3   1       40.15       41.39      2.90 o 
   7  -3   1       31.63       30.60      3.07 o 
  -8  -2   1        5.21        4.32      1.27 o 
  -7  -2   1       48.68       44.74      1.99 o 
  -6  -2   1       19.31       17.28      2.09 o 
  -5  -2   1        0.21       -0.02      0.39 o 
  -4  -2   1       36.77       36.80      1.30 o 
  -3  -2   1      252.31      266.14      3.51 o 
  -2  -2   1      436.10      415.60      7.58 o 
  -1  -2   1      459.16      437.39      7.80 o 
   0  -2   1       33.25       25.92      0.88 o 
   1  -2   1        4.59        5.94      0.70 o 
   2  -2   1       65.03       65.76      2.61 o 
   3  -2   1      402.04      455.68      5.86 o 
   4  -2   1       61.19       57.03      1.76 o 
   5  -2   1       17.44       17.29      1.19 o 
   6  -2   1       20.02       19.41      2.14 o 
   7  -2   1       88.80       88.94      4.45 o 
   8  -2   1       20.96       21.18      2.87 o 
  -8  -1   1       34.52       35.98      1.93 o 
  -7  -1   1       11.11       11.10      1.54 o 
  -6  -1   1        0.01        0.68      0.58 o 
  -5  -1   1       39.44       38.36      1.88 o 
  -4  -1   1       77.82       71.19      2.30 o 
  -3  -1   1       46.75       44.76      1.42 o 
  -2  -1   1     1618.37     1500.08     12.36 o 
  -1  -1   1     8188.65     7953.50     73.97 o 
   0  -1   1      524.14      519.69      7.89 o 
   1  -1   1     3774.89     3585.02     34.41 o 
   2  -1   1      870.96      922.68      9.74 o 
   3  -1   1        7.91        6.68      0.61 o 
   4  -1   1     1575.87     1656.36     17.52 o 
   5  -1   1       12.96       11.14      1.02 o 
   6  -1   1       41.39       41.95      3.55 o 
   7  -1   1       70.40       70.74      3.85 o 
   8  -1   1        2.46        1.66      1.39 o 
  -8   0   1        0.03        0.09      1.15 o 
  -7   0   1        7.54        6.19      1.19 o 
  -6   0   1      191.00      179.67      3.31 o 
  -5   0   1       96.47       97.31      2.62 o 
  -4   0   1      130.23      131.97      4.50 o 
  -3   0   1      129.60      141.19      2.62 o 
  -2   0   1      567.87      566.26      6.41 o 
  -1   0   1     7974.92     7153.76     66.97 o 
   1   0   1      946.57      845.67     12.31 o 
   2   0   1       24.12       30.68      0.90 o 
   3   0   1        3.26        2.92      0.59 o 
   4   0   1      469.88      476.42      6.39 o 
   5   0   1      123.12      135.69      3.11 o 
   6   0   1       44.69       48.27      2.05 o 
   7   0   1       44.76       41.44      3.02 o 
   8   0   1        0.38       -0.07      1.17 o 
  -8   1   1        0.06        0.77      1.19 o 
  -7   1   1        0.36        2.01      1.28 o 
  -6   1   1       49.57       46.94      2.85 o 
  -5   1   1      745.73      715.75     10.63 o 
  -4   1   1       15.22       16.62      1.14 o 
  -3   1   1        1.68        2.48      0.65 o 
  -2   1   1     1314.23     1223.94     12.48 o 
  -1   1   1     1390.84     1468.12     20.38 o 
   2   1   1     1292.80     1164.34     29.35 o 
   3   1   1      315.99      319.19      5.48 o 
   4   1   1       13.23       12.37      1.63 o 
   5   1   1      348.24      339.08      5.54 o 
   6   1   1      148.21      157.74      3.81 o 
   7   1   1      159.03      158.66      4.13 o 
   8   1   1       13.38       14.55      1.69 o 
  -8   2   1        1.05       -0.97      1.46 o 
  -7   2   1       10.94       11.03      1.99 o 
  -6   2   1        0.51        0.27      0.84 o 
  -5   2   1       59.00       56.52      2.87 o 
  -4   2   1      154.24      152.73      4.81 o 
  -3   2   1      146.49      141.26      2.53 o 
  -2   2   1      136.38      150.59      2.28 o 
  -1   2   1     6749.72     7012.24     93.42 o 
   0   2   1     3732.65     3713.13     61.67 o 
   1   2   1     3937.00     3586.22     49.27 o 
   2   2   1     2133.36     1956.22     28.41 o 
   3   2   1     1248.05     1180.65     14.61 o 
   4   2   1       83.03       71.28      2.10 o 
   5   2   1      127.78      112.69      2.94 o 
   6   2   1      654.46      647.00     10.56 o 
   7   2   1      109.84      105.15      3.44 o 
   8   2   1       21.04       20.79      1.40 o 
   9   2   1        1.71        1.81      1.01 o 
  -7   3   1       40.76       38.52      3.38 o 
  -6   3   1       29.95       26.07      2.54 o 
  -5   3   1        1.68        0.82      0.93 o 
  -4   3   1       66.69       70.41      3.14 o 
  -3   3   1       30.86       37.55      1.16 o 
  -2   3   1       22.05       24.63      1.70 o 
  -1   3   1      143.49      155.89      4.22 o 
   0   3   1      296.76      299.60      4.00 o 
   1   3   1        5.14        6.97      0.58 o 
   2   3   1       49.40       40.20      2.01 o 
   3   3   1      255.22      286.30      6.83 o 
   4   3   1       90.01       94.27      3.98 o 
   5   3   1        4.79        5.91      1.16 o 
   6   3   1      103.40      109.61      3.33 o 
   7   3   1        0.01       -0.33      0.69 o 
   8   3   1        5.06        5.96      1.17 o 
  -7   4   1       74.19       84.85      4.89 o 
  -6   4   1       10.67        9.80      1.95 o 
  -5   4   1        0.74        0.73      1.11 o 
  -4   4   1      140.99      141.83      4.98 o 
  -3   4   1      641.09      659.01     12.60 o 
  -2   4   1      503.72      569.08     11.12 o 
  -1   4   1      147.13      153.33      2.45 o 
   0   4   1      243.71      234.79      5.64 o 
   1   4   1       13.07       14.89      0.76 o 
   2   4   1      166.45      177.25      5.87 o 
   3   4   1       16.38       14.67      0.92 o 
   4   4   1      220.60      216.43      6.48 o 
   5   4   1      148.54      146.76      5.60 o 
   6   4   1      312.98      301.69      6.42 o 
   7   4   1        7.18       10.19      1.61 o 
   8   4   1       16.79       12.84      1.90 o 
  -6   5   1        0.00       -0.99      1.19 o 
  -5   5   1        0.17        1.86      1.35 o 
  -4   5   1       29.05       27.68      2.59 o 
  -3   5   1      127.62      122.17      4.78 o 
  -2   5   1      107.83      112.13      4.42 o 
  -1   5   1       33.34       33.54      2.37 o 
   0   5   1        1.78        1.76      0.48 o 
   1   5   1      121.13      121.07      2.88 o 
   2   5   1       24.42       24.04      1.41 o 
   3   5   1       64.89       70.63      4.38 o 
   4   5   1        2.90        1.59      0.74 o 
   5   5   1       16.41       13.21      2.07 o 
   6   5   1      177.35      179.17      4.87 o 
   7   5   1        0.18        0.38      1.24 o 
   8   5   1        8.12        4.62      1.53 o 
  -5   6   1       47.94       45.82      3.49 o 
  -4   6   1       22.99       18.31      2.50 o 
  -3   6   1        2.11        2.48      1.42 o 
  -2   6   1      151.73      126.33      5.18 o 
  -1   6   1      109.67      120.47      4.95 o 
   0   6   1       32.83       29.39      2.63 o 
   1   6   1        3.53        2.61      0.68 o 
   2   6   1        5.92        5.48      1.01 o 
   3   6   1       68.95       69.42      2.49 o 
   4   6   1        2.70        1.08      0.85 o 
   5   6   1       77.57       73.54      2.97 o 
   6   6   1       32.92       26.59      2.23 o 
   7   6   1        0.71        0.12      1.12 o 
   8   6   1        5.16        2.84      1.37 o 
  -4   7   1       17.17       14.46      2.50 o 
  -3   7   1        5.13        7.05      1.92 o 
  -2   7   1       14.66       14.22      2.30 o 
  -1   7   1        0.28        1.66      1.24 o 
   0   7   1        1.55        1.57      1.39 o 
   1   7   1        0.78        0.95      1.28 o 
   2   7   1        0.56        0.16      0.66 o 
   3   7   1       11.76       10.04      1.95 o 
   4   7   1        1.09        0.75      1.37 o 
   5   7   1        6.44        2.20      1.45 o 
   6   7   1       27.14       21.35      2.17 o 
   7   7   1        8.46        4.32      1.82 o 
  -3   8   1        0.82        0.35      1.48 o 
  -2   8   1       40.87       39.91      3.74 o 
  -1   8   1       23.04       22.93      3.03 o 
   0   8   1        0.79        2.43      1.66 o 
   1   8   1       33.80       33.63      3.47 o 
   2   8   1        7.69        8.96      2.26 o 
   3   8   1        7.15        8.94      1.89 o 
   4   8   1        1.13       -0.35      1.50 o 
   5   8   1       34.71       41.92      3.98 o 
   6   8   1       32.13       30.12      3.82 o 
  -1   9   1        0.00        0.91      1.72 o 
   0   9   1       16.08       13.93      2.83 o 
   1   9   1       39.35       49.44      4.42 o 
   2   9   1        3.08        4.27      2.06 o 
   3   9   1        1.01        0.40      1.75 o 
   4   9   1       12.52       15.70      3.43 o 
   5   9   1        0.08        1.70      2.01 o 
  -4  -9   2        0.00        0.45      1.45 o 
  -3  -9   2        0.17        2.79      2.08 o 
  -2  -9   2       39.64       58.91      5.20 o 
  -1  -9   2       11.37       10.30      2.79 o 
   0  -9   2        7.91        8.03      2.54 o 
   1  -9   2        0.45       -1.92      1.59 o 
  -5  -8   2       20.69       24.96      3.56 o 
  -4  -8   2        0.00        0.84      1.75 o 
  -3  -8   2        2.51        4.03      1.31 o 
  -2  -8   2        4.28        5.53      2.10 o 
  -1  -8   2       11.96       13.64      2.74 o 
   0  -8   2        2.38        0.46      1.50 o 
   1  -8   2        3.95        6.94      2.01 o 
   2  -8   2        3.06        2.08      1.79 o 
   3  -8   2        7.44        4.98      1.95 o 
  -6  -7   2        4.40        2.74      1.90 o 
  -5  -7   2        1.06        1.04      1.53 o 
  -4  -7   2       30.73       32.75      3.38 o 
  -3  -7   2        0.17        0.51      1.37 o 
  -2  -7   2       42.75       47.98      2.49 o 
  -1  -7   2      166.56      172.06      6.92 o 
   0  -7   2       31.35       39.32      3.51 o 
   1  -7   2       20.61       21.05      2.79 o 
   2  -7   2       15.09       11.59      2.23 o 
   3  -7   2       13.38        6.35      1.84 o 
   4  -7   2       37.24       27.97      3.27 o 
  -7  -6   2        6.39        5.42      2.23 o 
  -6  -6   2       38.94       35.47      3.76 o 
  -5  -6   2       87.81       89.09      5.22 o 
  -4  -6   2        0.13       -0.44      1.13 o 
  -3  -6   2        0.61       -0.40      1.11 o 
  -2  -6   2       22.40       26.28      1.77 o 
  -1  -6   2       23.62       23.73      1.55 o 
   0  -6   2        0.05        0.55      0.56 o 
   1  -6   2        9.95       12.10      2.03 o 
   2  -6   2       37.39       40.69      3.21 o 
   3  -6   2        1.40        2.72      1.35 o 
   4  -6   2        5.93        7.36      1.86 o 
   5  -6   2        0.02       -0.99      1.06 o 
  -8  -5   2        3.84        3.80      2.10 o 
  -7  -5   2        6.62        6.55      2.17 o 
  -6  -5   2       13.03        9.29      2.17 o 
  -5  -5   2       54.04       53.89      3.91 o 
  -4  -5   2        0.68        2.01      1.15 o 
  -3  -5   2        8.51        8.29      1.66 o 
  -2  -5   2        1.39        0.29      0.73 o 
  -1  -5   2        9.66       10.03      1.04 o 
   0  -5   2       17.58       17.79      1.86 o 
   1  -5   2        5.55        3.22      0.66 o 
   2  -5   2       56.09       54.11      3.27 o 
   3  -5   2        0.08       -0.15      0.91 o 
   4  -5   2        0.74       -0.46      0.82 o 
   5  -5   2       30.91       29.63      2.98 o 
   6  -5   2       77.16       79.43      4.53 o 
  -8  -4   2        2.31        1.72      1.81 o 
  -7  -4   2        4.44        0.27      1.48 o 
  -6  -4   2       56.43       45.54      2.53 o 
  -5  -4   2       13.49       17.36      1.62 o 
  -4  -4   2       41.29       42.23      3.03 o 
  -3  -4   2       52.34       54.51      3.07 o 
  -2  -4   2      142.19      138.73      4.69 o 
  -1  -4   2       14.91       14.02      1.39 o 
   0  -4   2      725.29      688.87      9.85 o 
   1  -4   2      394.68      396.51      5.68 o 
   2  -4   2      306.91      366.90      5.39 o 
   3  -4   2       34.75       42.45      2.72 o 
   4  -4   2       95.54       92.70      4.14 o 
   5  -4   2      100.96      110.83      4.71 o 
   6  -4   2        0.01       -0.38      1.26 o 
   7  -4   2        7.51        8.42      2.12 o 
  -8  -3   2        4.94        3.28      1.27 o 
  -7  -3   2        0.39       -0.81      0.60 o 
  -6  -3   2       80.92       71.67      3.16 o 
  -5  -3   2       42.04       45.94      2.24 o 
  -4  -3   2       33.34       34.70      1.84 o 
  -3  -3   2      207.39      242.31      6.70 o 
  -2  -3   2       24.72       25.25      1.88 o 
  -1  -3   2       56.51       56.25      2.43 o 
   0  -3   2        5.54        4.74      0.58 o 
   1  -3   2       15.20       15.65      0.87 o 
   2  -3   2       16.50       20.43      1.17 o 
   3  -3   2        4.63        6.74      0.78 o 
   4  -3   2       20.86       20.63      1.92 o 
   5  -3   2        2.68        1.72      1.02 o 
   6  -3   2        6.40        5.31      1.48 o 
   7  -3   2        2.56        3.03      1.48 o 
  -8  -2   2        1.04        0.95      0.87 o 
  -7  -2   2       10.68        9.51      1.16 o 
  -6  -2   2       63.27       60.43      3.92 o 
  -5  -2   2        4.71        5.89      0.78 o 
  -4  -2   2       21.61       19.43      1.06 o 
  -3  -2   2      294.19      265.06      4.54 o 
  -2  -2   2      268.76      289.97      6.54 o 
  -1  -2   2      118.65      101.98      3.07 o 
   0  -2   2      172.71      167.27      2.79 o 
   1  -2   2     1323.23     1392.25     14.40 o 
   2  -2   2      317.81      355.73      4.75 o 
   3  -2   2     1134.27     1225.32     13.31 o 
   4  -2   2       45.94       45.53      1.62 o 
   5  -2   2        0.98        2.01      0.65 o 
   6  -2   2       79.61       84.69      3.89 o 
   7  -2   2       63.99       68.15      3.89 o 
   8  -2   2       19.18       21.65      2.83 o 
  -8  -1   2        9.53       10.99      1.30 o 
  -7  -1   2        5.91        5.88      0.98 o 
  -6  -1   2       69.49       68.59      2.67 o 
  -5  -1   2       31.83       27.31      1.22 o 
  -4  -1   2        2.66        2.16      0.46 o 
  -3  -1   2      260.52      242.85      3.22 o 
  -2  -1   2     2152.44     2183.06     25.99 o 
  -1  -1   2     1441.00     1363.29     20.03 o 
   0  -1   2      614.79      593.77      9.17 o 
   1  -1   2     1625.24     1666.00     16.56 o 
   2  -1   2     1769.59     1772.58     18.80 o 
   3  -1   2      145.83      151.44      2.70 o 
   4  -1   2      210.58      230.05      3.90 o 
   5  -1   2       44.17       48.17      1.78 o 
   6  -1   2      143.30      139.83      3.45 o 
   7  -1   2       32.64       34.10      2.74 o 
   8  -1   2        3.27        2.61      1.48 o 
  -8   0   2       14.40       15.35      2.41 o 
  -7   0   2      122.17      118.39      2.95 o 
  -6   0   2      552.83      515.14      6.37 o 
  -5   0   2       62.28       62.65      1.77 o 
  -4   0   2       70.43       74.62      1.23 o 
  -3   0   2       25.39       27.01      0.77 o 
  -2   0   2      204.67      228.90      3.31 o 
  -1   0   2      897.65      900.05     13.40 o 
   0   0   2     2022.12     1888.24     26.26 o 
   1   0   2      593.34      555.90      8.56 o 
   2   0   2      235.30      248.02      3.27 o 
   3   0   2      231.83      232.03      3.51 o 
   4   0   2      243.93      255.51      4.13 o 
   5   0   2        1.01        0.70      0.47 o 
   6   0   2        7.27        6.34      2.29 o 
   7   0   2       78.45       75.66      2.94 o 
   8   0   2        0.09        0.29      1.02 o 
  -8   1   2        1.32        0.24      1.30 o 
  -7   1   2       60.45       62.91      3.69 o 
  -6   1   2       11.27       11.14      1.77 o 
  -5   1   2       33.79       28.67      1.22 o 
  -4   1   2       44.99       45.50      1.02 o 
  -3   1   2        1.65        1.59      0.26 o 
  -2   1   2      106.81      106.91      1.30 o 
  -1   1   2      996.11      966.90      7.97 o 
   0   1   2       36.06       28.75      1.02 o 
   1   1   2     5955.06     5417.21     73.44 o 
   2   1   2      900.02      869.50      9.24 o 
   3   1   2      187.52      167.37      2.83 o 
   4   1   2       74.64       75.87      2.01 o 
   5   1   2      664.35      635.81      8.45 o 
   6   1   2      263.46      242.40      4.81 o 
   7   1   2        1.91        1.89      0.88 o 
   8   1   2        5.48        3.61      1.18 o 
   9   1   2        3.03        5.42      1.77 o 
  -8   2   2        0.96       -0.44      1.35 o 
  -7   2   2       32.45       37.66      3.27 o 
  -6   2   2       20.11       26.34      2.48 o 
  -5   2   2       17.00       17.47      1.86 o 
  -4   2   2        0.95        0.94      0.32 o 
  -3   2   2       48.21       51.62      1.11 o 
  -2   2   2      143.53      120.53      1.95 o 
  -1   2   2      865.59      908.25     13.71 o 
   0   2   2    14269.86    12582.17    238.58 o 
   1   2   2     4047.25     3830.43     52.48 o 
   2   2   2       24.08       32.39      1.66 o 
   3   2   2      845.02      838.30      9.64 o 
   4   2   2      764.00      787.88     19.13 o 
   5   2   2       25.79       34.98      2.10 o 
   6   2   2       73.75       68.28      3.59 o 
   7   2   2        0.69       -0.35      1.05 o 
   8   2   2        1.25        1.86      1.07 o 
   9   2   2        1.35        0.45      1.19 o 
  -7   3   2        8.09        7.36      1.92 o 
  -6   3   2        0.08        1.04      1.11 o 
  -5   3   2       12.50       11.61      1.75 o 
  -4   3   2      731.09      733.42     13.37 o 
  -3   3   2      111.93      106.47      3.60 o 
  -2   3   2      559.96      590.04     10.54 o 
  -1   3   2       20.46       23.28      1.48 o 
   0   3   2       50.62       55.99      0.98 o 
   1   3   2       16.03       20.46      2.48 o 
   2   3   2        4.56        5.48      0.93 o 
   3   3   2      135.48      142.96      4.45 o 
   4   3   2        8.77        5.61      0.98 o 
   5   3   2      431.75      455.26      9.31 o 
   6   3   2       16.08       15.76      1.67 o 
   7   3   2        4.05        3.96      1.37 o 
   8   3   2       55.20       56.59      2.87 o 
   9   3   2        0.11        0.97      1.00 o 
  -7   4   2       10.61       11.12      2.45 o 
  -6   4   2        0.07       -0.44      1.11 o 
  -5   4   2        0.02       -0.75      0.88 o 
  -4   4   2       81.60       84.91      3.78 o 
  -3   4   2        0.28        0.31      0.75 o 
  -2   4   2      314.77      292.82      6.96 o 
  -1   4   2      121.85      128.52      4.16 o 
   0   4   2      196.37      213.99      3.33 o 
   1   4   2      123.30      120.74      1.99 o 
   2   4   2        2.96        1.19      0.66 o 
   3   4   2      287.38      301.55      7.30 o 
   4   4   2      300.66      301.51      7.91 o 
   5   4   2       37.49       37.83      2.98 o 
   6   4   2      111.25      118.21      5.55 o 
   7   4   2       48.61       52.23      4.05 o 
   8   4   2       10.05        7.00      1.28 o 
  -6   5   2        0.07        1.33      1.42 o 
  -5   5   2        3.09        1.15      1.30 o 
  -4   5   2        0.14        1.06      1.26 o 
  -3   5   2        0.43        0.31      0.91 o 
  -2   5   2        9.01       10.11      1.57 o 
  -1   5   2        0.31        0.55      0.75 o 
   0   5   2      256.86      254.55      4.02 o 
   1   5   2      381.99      401.27      4.63 o 
   2   5   2      999.13     1037.46     11.94 o 
   3   5   2      482.55      501.42      5.97 o 
   4   5   2        6.23        4.98      1.39 o 
   5   5   2       23.86       31.40      2.87 o 
   6   5   2       59.21       64.44      4.27 o 
   7   5   2       61.43       56.19      3.44 o 
   8   5   2        0.06        1.68      1.31 o 
  -5   6   2       20.82       14.06      2.43 o 
  -4   6   2       47.73       45.00      3.25 o 
  -3   6   2       67.29       68.99      3.82 o 
  -2   6   2       40.26       41.24      2.98 o 
  -1   6   2        0.74        1.50      1.02 o 
   0   6   2        4.52        2.94      1.19 o 
   1   6   2       22.43       26.35      2.50 o 
   2   6   2        5.04        9.56      0.99 o 
   3   6   2        0.67       -0.24      1.27 o 
   4   6   2       69.36       74.01      2.79 o 
   5   6   2       28.80       27.29      1.99 o 
   6   6   2       15.79       14.20      1.79 o 
   7   6   2        5.99        7.44      1.62 o 
   8   6   2       38.52       48.85      3.77 o 
  -4   7   2       66.90       78.70      4.69 o 
  -3   7   2        5.36        3.58      1.55 o 
  -2   7   2        0.03       -0.42      0.95 o 
  -1   7   2       44.02       49.02      3.45 o 
   0   7   2       28.52       28.08      2.83 o 
   1   7   2        0.67        0.29      0.91 o 
   2   7   2        9.17        8.45      1.17 o 
   3   7   2        1.11        0.25      0.96 o 
   4   7   2        0.08        0.30      0.83 o 
   5   7   2       61.30       66.40      4.06 o 
   6   7   2        8.39        7.80      1.56 o 
   7   7   2        7.11        9.52      4.51 o 
  -3   8   2        0.57       -0.22      1.42 o 
  -2   8   2        6.54        5.28      1.92 o 
  -1   8   2       41.43       39.14      3.67 o 
   0   8   2        1.74        0.27      1.19 o 
   1   8   2        0.40       -0.09      1.06 o 
   2   8   2        4.90        6.15      1.90 o 
   3   8   2        9.14       14.13      2.63 o 
   4   8   2        7.02        7.65      2.12 o 
   5   8   2      112.40      124.56      6.39 o 
   6   8   2        0.81       -1.16      1.18 o 
  -1   9   2        0.01       -0.49      1.68 o 
   0   9   2        4.63        5.26      2.03 o 
   1   9   2        2.96        2.03      1.79 o 
   2   9   2        0.39       -0.18      1.53 o 
   3   9   2        0.07       -0.86      1.70 o 
   4   9   2        0.09       -0.42      1.97 o 
   5   9   2        2.11        1.06      2.01 o 
  -3  -9   3        1.51        1.66      2.12 o 
  -2  -9   3        0.94        1.35      2.06 o 
  -1  -9   3        4.33        6.46      2.48 o 
   0  -9   3        0.35       -1.28      1.48 o 
  -5  -8   3        0.32       -2.06      1.57 o 
  -4  -8   3        0.29        1.79      1.79 o 
  -3  -8   3       99.93      106.41      4.22 o 
  -2  -8   3      127.64      135.75      6.86 o 
  -1  -8   3       42.43       48.05      4.36 o 
   0  -8   3        1.68        3.56      1.86 o 
   1  -8   3        2.73        3.27      1.72 o 
   2  -8   3       15.90       13.71      2.83 o 
   3  -8   3        6.11        4.42      2.10 o 
  -6  -7   3        2.59        3.21      2.17 o 
  -5  -7   3        0.40       -0.04      1.64 o 
  -4  -7   3        0.01       -0.91      1.35 o 
  -3  -7   3        0.61        1.15      1.48 o 
  -2  -7   3      114.54      121.00      3.96 o 
  -1  -7   3      208.85      220.06      5.09 o 
   0  -7   3        3.37        2.81      1.59 o 
   1  -7   3       38.86       36.22      3.43 o 
   2  -7   3        0.01       -1.69      1.13 o 
   3  -7   3        8.36        8.31      2.17 o 
   4  -7   3        0.26        0.18      1.37 o 
  -7  -6   3        5.94        4.86      2.37 o 
  -6  -6   3       32.53       35.16      3.85 o 
  -5  -6   3        0.00       -1.22      1.42 o 
  -4  -6   3       54.30       55.46      4.05 o 
  -3  -6   3        3.41        1.88      1.33 o 
  -2  -6   3       21.32       22.25      2.39 o 
  -1  -6   3        1.94        3.07      0.82 o 
   0  -6   3       16.00       12.31      1.50 o 
   1  -6   3       33.02       34.10      3.09 o 
   2  -6   3        4.17        2.90      1.46 o 
   3  -6   3        4.65        4.44      1.57 o 
   4  -6   3       16.33       15.35      2.48 o 
   5  -6   3       16.70       16.94      2.68 o 
  -7  -5   3        2.35        2.28      1.90 o 
  -6  -5   3        1.36        2.56      1.59 o 
  -5  -5   3       13.23       10.48      2.37 o 
  -4  -5   3       29.56       29.98      2.96 o 
  -3  -5   3        7.56        8.84      1.81 o 
  -2  -5   3       24.89       24.17      2.21 o 
  -1  -5   3       24.11       24.42      2.05 o 
   0  -5   3      139.75      141.05      3.34 o 
   1  -5   3        0.00        0.09      0.94 o 
   2  -5   3        3.23        2.26      1.11 o 
   3  -5   3       10.26        6.57      1.61 o 
   4  -5   3        5.51        7.08      1.70 o 
   5  -5   3      254.19      252.81      8.02 o 
   6  -5   3       23.71       23.06      2.85 o 
  -8  -4   3        0.09       -1.44      1.70 o 
  -7  -4   3        0.02        0.97      1.59 o 
  -6  -4   3       10.40        7.76      2.08 o 
  -5  -4   3        0.00       -0.24      1.04 o 
  -4  -4   3        0.02        0.31      1.04 o 
  -3  -4   3        5.48        3.89      1.24 o 
  -2  -4   3        2.81        1.11      0.73 o 
  -1  -4   3        0.03        0.66      0.64 o 
   0  -4   3       69.30       68.76      2.18 o 
   1  -4   3      630.64      669.24      8.60 o 
   2  -4   3       59.58       59.92      2.86 o 
   3  -4   3        0.46        1.72      0.95 o 
   4  -4   3        1.80        1.19      1.02 o 
   5  -4   3        0.02        0.38      1.13 o 
   6  -4   3        1.07       -0.42      1.28 o 
   7  -4   3        0.04        0.66      1.30 o 
  -8  -3   3       29.35       38.87      4.00 o 
  -7  -3   3        9.64        8.73      2.21 o 
  -6  -3   3       10.45        8.54      2.08 o 
  -5  -3   3        0.00        0.57      1.06 o 
  -4  -3   3        0.00       -0.84      0.73 o 
  -3  -3   3        1.80        0.88      0.84 o 
  -2  -3   3      133.62      152.64      4.84 o 
  -1  -3   3        0.13       -0.27      0.51 o 
   0  -3   3       71.72       65.78      1.85 o 
   1  -3   3        0.51        0.20      0.39 o 
   2  -3   3       20.91       18.59      1.11 o 
   3  -3   3       20.27       18.39      1.80 o 
   4  -3   3        4.44        4.72      0.76 o 
   5  -3   3       21.09       20.52      2.12 o 
   6  -3   3        0.43       -0.29      1.04 o 
   7  -3   3       15.00       17.80      2.45 o 
  -8  -2   3        2.49        3.74      1.19 o 
  -7  -2   3        7.03        3.93      1.59 o 
  -6  -2   3       35.73       34.92      2.06 o 
  -5  -2   3       22.67       21.37      1.55 o 
  -4  -2   3      102.23      102.25      2.85 o 
  -3  -2   3       71.39       90.28      3.74 o 
  -2  -2   3        3.13        2.48      0.80 o 
  -1  -2   3      151.52      150.74      4.03 o 
   0  -2   3       13.57       15.46      0.81 o 
   1  -2   3      336.15      334.22      4.58 o 
   2  -2   3      211.57      229.52      3.63 o 
   3  -2   3      154.81      169.52      3.14 o 
   4  -2   3       18.59       19.83      1.13 o 
   5  -2   3       13.74       13.50      1.15 o 
   6  -2   3        1.51        2.63      1.15 o 
   7  -2   3       66.55       74.25      4.07 o 
   8  -2   3        0.52        1.92      1.57 o 
  -8  -1   3        0.00        0.68      1.02 o 
  -7  -1   3       12.44       10.34      1.49 o 
  -6  -1   3        9.05        6.88      0.94 o 
  -5  -1   3       64.82       59.10      2.84 o 
  -4  -1   3       40.26       42.94      1.40 o 
  -3  -1   3      359.19      366.51      5.39 o 
  -2  -1   3     1002.55     1025.68     11.32 o 
  -1  -1   3     1364.50     1293.74     19.32 o 
   0  -1   3       13.12       15.70      0.99 o 
   1  -1   3      685.37      659.58     10.38 o 
   2  -1   3      206.36      219.18      3.24 o 
   3  -1   3      304.41      302.17      4.33 o 
   4  -1   3      120.22      132.79      2.81 o 
   5  -1   3       15.87       18.52      1.22 o 
   6  -1   3        0.66        1.08      0.67 o 
   7  -1   3       26.82       25.12      2.52 o 
   8  -1   3       15.66       15.88      2.48 o 
  -8   0   3       18.11       20.10      2.74 o 
  -7   0   3      263.92      269.87      7.94 o 
  -6   0   3      270.91      261.17      5.43 o 
  -5   0   3       27.23       24.69      1.79 o 
  -4   0   3       55.26       61.64      2.31 o 
  -3   0   3      188.29      196.98      3.24 o 
  -2   0   3       37.20       45.85      1.68 o 
  -1   0   3        7.72       14.48      0.53 o 
   0   0   3      619.54      555.63      5.91 o 
   1   0   3        8.77        8.78      0.73 o 
   2   0   3       22.26       19.04      0.72 o 
   3   0   3      139.90      135.68      3.66 o 
   4   0   3       53.35       48.48      1.59 o 
   5   0   3      170.95      154.94      3.42 o 
   6   0   3       63.91       59.62      2.25 o 
   7   0   3       22.32       23.92      1.79 o 
   8   0   3        4.08        6.28      1.70 o 
  -8   1   3        0.94        1.04      1.46 o 
  -7   1   3       43.72       46.52      3.25 o 
  -6   1   3      177.10      191.93      6.08 o 
  -5   1   3       12.32       13.43      1.12 o 
  -4   1   3       14.67       14.41      0.63 o 
  -3   1   3        3.35        3.85      0.40 o 
  -2   1   3      227.57      226.17      2.59 o 
  -1   1   3     2961.45     2831.78     26.99 o 
   0   1   3        4.11        2.61      0.31 o 
   1   1   3     2189.58     1953.13     27.43 o 
   2   1   3      995.95      914.78     16.73 o 
   3   1   3        5.43        8.84      1.01 o 
   4   1   3       89.06       99.57      2.34 o 
   5   1   3      170.43      169.70      3.92 o 
   6   1   3      158.81      149.13      3.56 o 
   7   1   3       57.55       53.52      2.37 o 
   8   1   3        0.30        0.73      0.94 o 
   9   1   3        6.32        8.87      2.21 o 
  -7   2   3       11.89        8.54      2.03 o 
  -6   2   3        0.24        0.31      0.97 o 
  -5   2   3       10.22       11.23      1.55 o 
  -4   2   3       78.04       76.87      1.64 o 
  -3   2   3       26.11       21.99      0.81 o 
  -2   2   3      220.46      203.94      2.44 o 
  -1   2   3     2612.06     2590.21     25.35 o 
   0   2   3    23006.63    21714.12    351.62 o 
   1   2   3      935.58      883.79      9.33 o 
   2   2   3      712.25      681.29      7.53 o 
   3   2   3      273.20      295.72      4.30 o 
   4   2   3        9.01        9.20      0.83 o 
   5   2   3        7.29        9.07      0.95 o 
   6   2   3        0.52       -0.24      0.67 o 
   7   2   3       37.73       33.97      2.01 o 
   8   2   3        5.07        4.64      1.19 o 
   9   2   3       15.50       18.89      2.09 o 
  -7   3   3        1.60        0.13      1.24 o 
  -6   3   3        4.80        6.15      1.66 o 
  -5   3   3       43.10       39.58      2.65 o 
  -4   3   3      125.30      133.46      3.08 o 
  -3   3   3      230.44      227.21      5.59 o 
  -2   3   3      133.59      131.37      3.82 o 
  -1   3   3      312.29      304.87      6.21 o 
   0   3   3       33.54       42.94      1.11 o 
   1   3   3     1017.90     1009.58     10.86 o 
   2   3   3      285.33      288.51      6.17 o 
   3   3   3       75.04       66.04      1.66 o 
   4   3   3      412.74      429.11      6.42 o 
   5   3   3      134.46      121.96      3.13 o 
   6   3   3       38.32       37.86      2.22 o 
   7   3   3       15.31       13.21      1.51 o 
   8   3   3        4.16        4.36      1.21 o 
   9   3   3        2.56        3.69      1.96 o 
  -7   4   3        5.25        6.59      2.10 o 
  -6   4   3        7.00        7.50      1.84 o 
  -5   4   3       37.37       41.04      2.96 o 
  -4   4   3        1.45        1.33      1.06 o 
  -3   4   3        1.23        1.33      0.75 o 
  -2   4   3        6.01        3.23      0.93 o 
  -1   4   3      334.19      333.54      7.27 o 
   0   4   3      196.31      209.65      2.46 o 
   1   4   3        0.06       -0.15      0.28 o 
   2   4   3      243.97      226.63      5.55 o 
   3   4   3       28.05       28.95      2.03 o 
   4   4   3      461.29      487.22     10.72 o 
   5   4   3        2.01        3.25      1.33 o 
   6   4   3      701.12      710.76     15.54 o 
   7   4   3      207.83      188.88      7.54 o 
   8   4   3       46.18       41.88      4.05 o 
  -6   5   3        1.27        0.69      1.44 o 
  -5   5   3        5.53        1.35      1.35 o 
  -4   5   3       61.29       56.56      3.36 o 
  -3   5   3        0.47        0.02      0.77 o 
  -2   5   3      121.87      120.78      4.42 o 
  -1   5   3       55.08       58.71      2.96 o 
   0   5   3        0.02        0.33      0.40 o 
   1   5   3      207.87      232.04      4.88 o 
   2   5   3      129.60      120.89      2.92 o 
   3   5   3       93.33      101.65      4.07 o 
   4   5   3       81.38       84.34      4.05 o 
   5   5   3        2.01        1.30      1.30 o 
   6   5   3       31.86       34.58      3.34 o 
   7   5   3        2.22        1.39      1.72 o 
   8   5   3        4.61        5.56      1.63 o 
  -5   6   3        3.12        2.87      1.70 o 
  -4   6   3        9.07        5.06      1.66 o 
  -3   6   3        4.13        5.99      1.59 o 
  -2   6   3      132.07      143.91      5.35 o 
  -1   6   3       55.90       65.70      3.51 o 
   0   6   3        6.01        4.29      1.30 o 
   1   6   3      116.31      139.35      3.22 o 
   2   6   3       18.67       14.54      1.04 o 
   3   6   3        5.92        5.67      0.98 o 
   4   6   3       11.31       13.95      1.17 o 
   5   6   3        6.43        5.09      1.81 o 
   6   6   3       10.84       13.08      1.45 o 
   7   6   3        9.59        6.71      1.52 o 
   8   6   3        1.45        1.94      1.50 o 
  -4   7   3        4.70        1.50      1.42 o 
  -3   7   3        2.29        1.75      1.28 o 
  -2   7   3        1.05        0.35      1.15 o 
  -1   7   3        1.64        2.39      1.33 o 
   0   7   3       73.55       73.97      4.00 o 
   1   7   3        5.76        6.81      1.64 o 
   2   7   3       69.74       65.48      2.68 o 
   3   7   3        5.33        5.91      0.93 o 
   4   7   3        2.12        3.31      1.49 o 
   5   7   3        2.66        2.41      1.60 o 
   6   7   3       23.64       24.65      2.26 o 
   7   7   3        0.12       -0.13      1.75 o 
  -3   8   3        0.11       -0.20      1.39 o 
  -2   8   3       22.42       19.88      2.76 o 
  -1   8   3      106.62      104.13      5.31 o 
   0   8   3        3.57        1.24      1.39 o 
   1   8   3       24.22       34.07      3.32 o 
   2   8   3        3.34        5.37      1.90 o 
   3   8   3       11.91       14.31      2.59 o 
   4   8   3        0.04       -0.28      0.77 o 
   5   8   3        0.04        0.57      1.18 o 
   6   8   3       10.94        9.61      1.90 o 
  -1   9   3       15.67       15.99      2.76 o 
   0   9   3        1.46        1.61      1.57 o 
   1   9   3        0.01        0.00      1.35 o 
   2   9   3        9.26       12.34      2.68 o 
   3   9   3        1.32        2.81      1.92 o 
   4   9   3       10.19       11.14      2.96 o 
   5   9   3        0.00        2.38      2.12 o 
  -2  -9   4       22.41       23.13      3.80 o 
  -1  -9   4       23.63       19.24      3.45 o 
  -5  -8   4        9.40        9.53      2.85 o 
  -4  -8   4        3.57        1.37      1.99 o 
  -3  -8   4       91.18       96.91      7.09 o 
  -2  -8   4       12.98       13.47      2.85 o 
  -1  -8   4        5.38        3.23      1.92 o 
   0  -8   4        8.08       10.84      2.56 o 
   1  -8   4       31.37       27.88      3.47 o 
   2  -8   4       15.94       13.44      2.85 o 
  -6  -7   4        7.04       10.84      2.94 o 
  -5  -7   4        1.62        0.84      1.90 o 
  -4  -7   4       12.99       11.21      2.63 o 
  -3  -7   4       13.81       15.70      2.61 o 
  -2  -7   4       44.32       44.41      4.47 o 
  -1  -7   4       25.85       25.77      2.03 o 
   0  -7   4        0.13       -0.97      1.24 o 
   1  -7   4       25.34       25.32      3.12 o 
   2  -7   4        0.21       -0.99      1.24 o 
   3  -7   4        2.30        1.92      1.42 o 
   4  -7   4        0.17       -1.42      1.15 o 
  -7  -6   4        1.72        2.74      1.99 o 
  -6  -6   4        0.12       -1.95      1.39 o 
  -5  -6   4       27.42       27.24      3.36 o 
  -4  -6   4        9.83       11.45      2.37 o 
  -3  -6   4      124.53      114.52      5.40 o 
  -2  -6   4       89.73      104.33      4.80 o 
  -1  -6   4      125.25      124.93      3.58 o 
   0  -6   4       23.22       26.53      1.70 o 
   1  -6   4       22.31       23.44      2.74 o 
   2  -6   4        7.29        5.99      1.66 o 
   3  -6   4       20.65       17.05      2.45 o 
   4  -6   4      141.19      141.65      6.13 o 
   5  -6   4        1.32        4.22      1.66 o 
  -7  -5   4        1.15        2.52      1.86 o 
  -6  -5   4        0.72        0.07      1.33 o 
  -5  -5   4       48.41       54.60      4.18 o 
  -4  -5   4        3.82        4.38      1.66 o 
  -3  -5   4       15.64       16.12      2.30 o 
  -2  -5   4        4.05        3.74      1.17 o 
  -1  -5   4       37.26       33.75      1.78 o 
   0  -5   4       58.39       65.04      4.41 o 
   1  -5   4      176.51      168.94      3.77 o 
   2  -5   4        0.26        1.04      0.97 o 
   3  -5   4        3.81        2.79      1.33 o 
   4  -5   4      146.81      149.39      5.90 o 
   5  -5   4       59.29       57.01      3.76 o 
   6  -5   4        9.02       10.22      2.14 o 
  -7  -4   4        4.45        6.01      2.17 o 
  -6  -4   4       45.89       49.62      4.09 o 
  -5  -4   4      485.57      483.57     12.49 o 
  -4  -4   4       75.37       70.94      4.16 o 
  -3  -4   4       75.10       69.12      3.78 o 
  -2  -4   4       47.44       39.76      2.63 o 
  -1  -4   4      139.87      151.27      4.80 o 
   0  -4   4        0.00        0.72      0.99 o 
   1  -4   4       18.85       22.57      1.69 o 
   2  -4   4       59.33       71.88      2.22 o 
   3  -4   4        9.86        9.42      1.04 o 
   4  -4   4       11.35       10.84      1.77 o 
   5  -4   4       90.25       96.43      4.56 o 
   6  -4   4       14.29       10.19      1.99 o 
   7  -4   4       50.41       48.58      3.69 o 
  -8  -3   4       12.46       19.30      3.25 o 
  -7  -3   4        1.50        2.83      1.79 o 
  -6  -3   4       70.20       67.42      4.38 o 
  -5  -3   4      122.87      122.15      5.53 o 
  -4  -3   4        6.61        5.73      1.48 o 
  -3  -3   4       18.57       24.88      2.28 o 
  -2  -3   4       80.77       97.89      3.89 o 
  -1  -3   4      404.53      437.46      8.98 o 
   0  -3   4       58.93       52.65      4.69 o 
   1  -3   4       17.56       17.66      1.06 o 
   2  -3   4       12.58       12.55      1.35 o 
   3  -3   4       60.51       64.34      2.01 o 
   4  -3   4       14.25       19.86      1.38 o 
   5  -3   4       23.14       19.30      2.14 o 
   6  -3   4       91.62       98.00      4.45 o 
   7  -3   4        0.02       -0.57      1.19 o 
  -8  -2   4       15.73       18.09      2.08 o 
  -7  -2   4        2.56        1.16      0.97 o 
  -6  -2   4       23.48       26.99      2.13 o 
  -5  -2   4       33.32       40.06      2.67 o 
  -4  -2   4      104.52      105.79      2.96 o 
  -3  -2   4        6.59       14.44      1.77 o 
  -2  -2   4       96.78       90.75      3.54 o 
  -1  -2   4      940.20      956.76     15.74 o 
   0  -2   4        9.22       15.06      1.19 o 
   1  -2   4      784.84      762.05      8.91 o 
   2  -2   4       48.91       60.60      1.73 o 
   3  -2   4      135.65      143.85      2.95 o 
   4  -2   4        6.04        5.10      0.75 o 
   5  -2   4        2.32        3.71      0.77 o 
   6  -2   4        2.00        2.14      1.11 o 
   7  -2   4       10.75        9.66      2.01 o 
   8  -2   4        5.37        3.54      1.59 o 
  -8  -1   4        5.21        1.15      1.50 o 
  -7  -1   4       82.50       82.22      4.21 o 
  -6  -1   4       47.94       49.39      3.81 o 
  -5  -1   4       12.91       13.69      1.29 o 
  -4  -1   4       41.95       43.41      2.09 o 
  -3  -1   4      559.90      641.24      8.26 o 
  -2  -1   4      301.05      284.41      4.30 o 
  -1  -1   4      654.98      666.32     11.34 o 
   0  -1   4      118.78      114.32      3.12 o 
   1  -1   4      131.19      135.28      2.38 o 
   2  -1   4       12.76       16.19      1.43 o 
   3  -1   4       94.43      116.54      4.00 o 
   4  -1   4      142.17      161.70      3.97 o 
   5  -1   4        7.41        7.49      0.91 o 
   6  -1   4       57.95       60.87      2.30 o 
   7  -1   4       27.35       24.01      2.45 o 
   8  -1   4       10.07       10.41      2.12 o 
  -8   0   4        1.30       -1.13      1.39 o 
  -7   0   4       69.67       67.47      3.98 o 
  -6   0   4       14.01        9.84      1.64 o 
  -5   0   4        0.63        1.05      0.64 o 
  -4   0   4      325.35      334.96      8.26 o 
  -3   0   4       55.46       50.64      1.41 o 
  -2   0   4     1347.43     1355.99     11.36 o 
  -1   0   4       59.42       59.01      1.04 o 
   0   0   4      344.32      315.21      5.79 o 
   1   0   4        0.85        2.40      0.73 o 
   2   0   4       41.87       39.38      1.06 o 
   3   0   4      138.48      173.67      2.90 o 
   4   0   4        3.08        2.20      1.49 o 
   5   0   4       12.46        7.43      0.85 o 
   6   0   4       19.90       22.64      1.53 o 
   7   0   4       78.19       81.29      2.91 o 
   8   0   4       10.90       10.74      2.68 o 
  -8   1   4       51.65       53.56      3.91 o 
  -7   1   4        1.66        0.15      1.08 o 
  -6   1   4        0.73        0.71      1.06 o 
  -5   1   4       68.27       70.60      2.35 o 
  -4   1   4       70.61       67.07      1.50 o 
  -3   1   4       36.39       32.52      0.95 o 
  -2   1   4       59.57       47.34      1.03 o 
  -1   1   4      417.99      423.40      3.99 o 
   0   1   4     1365.98     1385.36     28.95 o 
   1   1   4       19.05       17.95      0.70 o 
   2   1   4      158.09      153.23      2.31 o 
   3   1   4      429.48      442.48      7.30 o 
   4   1   4      966.76     1019.66     11.61 o 
   5   1   4       73.30       72.25      2.19 o 
   6   1   4        3.97        2.84      0.76 o 
   7   1   4      112.34      110.02      3.37 o 
   8   1   4        5.83        5.89      1.26 o 
   9   1   4        3.65        6.30      1.53 o 
  -7   2   4        2.19        1.99      1.37 o 
  -6   2   4      106.59      117.51      4.95 o 
  -5   2   4        4.18        5.73      1.37 o 
  -4   2   4        1.57        2.18      0.45 o 
  -3   2   4      147.61      147.48      2.67 o 
  -2   2   4       14.74       15.37      1.07 o 
  -1   2   4      638.37      625.21      5.62 o 
   0   2   4     7372.68     6930.81     97.35 o 
   1   2   4      378.89      326.21      4.15 o 
   2   2   4      897.80      834.65      9.04 o 
   3   2   4        0.04       -0.14      0.15 o 
   4   2   4      194.44      205.31      3.64 o 
   5   2   4       35.70       41.29      1.68 o 
   6   2   4       13.54       14.14      1.77 o 
   7   2   4       99.69      101.32      7.04 o 
   8   2   4        5.91        5.89      1.31 o 
   9   2   4        9.76       13.06      1.88 o 
  -7   3   4        0.01       -0.71      1.17 o 
  -6   3   4      108.15      117.55      5.02 o 
  -5   3   4      312.69      320.58      8.18 o 
  -4   3   4      110.52      107.14      2.71 o 
  -3   3   4       27.71       23.27      1.22 o 
  -2   3   4       10.70       12.90      0.92 o 
  -1   3   4       16.98       16.92      1.26 o 
   0   3   4      326.33      331.57      4.22 o 
   1   3   4       49.23       52.88      1.38 o 
   2   3   4        7.08        6.19      0.60 o 
   3   3   4        0.55        2.47      0.44 o 
   4   3   4        0.18       -0.58      0.39 o 
   5   3   4      249.46      244.64      6.22 o 
   6   3   4        0.38        0.54      0.63 o 
   7   3   4       66.15       65.89      2.72 o 
   8   3   4        0.57        2.35      0.94 o 
   9   3   4        1.93        2.69      1.32 o 
  -6   4   4        5.98        7.61      1.86 o 
  -5   4   4        4.24        3.56      1.37 o 
  -4   4   4        9.85       10.80      1.20 o 
  -3   4   4        0.11       -0.24      0.57 o 
  -2   4   4       16.66       11.43      1.37 o 
  -1   4   4      281.92      266.09      6.15 o 
   0   4   4       12.54       11.61      0.70 o 
   1   4   4      186.39      180.57      3.15 o 
   2   4   4       27.26       24.57      1.75 o 
   3   4   4       80.94       61.25      2.94 o 
   4   4   4        4.33        1.74      0.52 o 
   5   4   4       19.49       16.30      2.21 o 
   6   4   4      520.36      500.71     12.29 o 
   7   4   4       83.29       79.74      4.84 o 
   8   4   4        3.74        4.53      2.23 o 
  -6   5   4        0.61        2.63      1.66 o 
  -5   5   4       23.93       25.19      2.72 o 
  -4   5   4       28.87       23.84      2.43 o 
  -3   5   4      303.82      306.77      7.83 o 
  -2   5   4      112.97      121.86      4.42 o 
  -1   5   4       76.45       85.97      3.51 o 
   0   5   4      467.07      451.35      4.51 o 
   1   5   4        0.87        0.87      0.45 o 
   2   5   4       20.37       21.79      1.28 o 
   3   5   4       63.24       65.34      3.21 o 
   4   5   4        0.61        1.55      1.06 o 
   5   5   4       77.32       98.77      4.78 o 
   6   5   4       24.91       25.94      2.96 o 
   7   5   4       37.02       39.69      3.82 o 
   8   5   4       11.97        8.93      2.65 o 
  -5   6   4        3.14        2.17      1.57 o 
  -4   6   4        0.28       -0.07      0.99 o 
  -3   6   4       42.99       53.91      3.38 o 
  -2   6   4        2.61        0.55      0.84 o 
  -1   6   4       16.09       18.13      2.01 o 
   0   6   4        0.75        1.15      0.84 o 
   1   6   4        5.18        4.70      0.61 o 
   2   6   4        1.27        1.47      0.42 o 
   3   6   4        0.19       -0.91      0.80 o 
   4   6   4        3.21        3.69      1.39 o 
   5   6   4        0.14       -0.69      1.15 o 
   6   6   4       54.50       53.58      4.09 o 
   7   6   4        0.27        2.39      1.86 o 
   8   6   4        1.88        0.00      1.03 o 
  -4   7   4        3.88        3.56      1.79 o 
  -3   7   4        0.70        0.66      1.24 o 
  -2   7   4        0.93        1.28      1.26 o 
  -1   7   4        0.63        0.51      1.15 o 
   0   7   4        3.58        4.13      1.39 o 
   1   7   4       25.98       25.94      2.59 o 
   2   7   4        6.64        7.34      1.68 o 
   3   7   4       74.48       82.83      2.41 o 
   4   7   4        1.52        0.51      0.90 o 
   5   7   4       21.83       22.78      2.10 o 
   6   7   4       18.64       20.56      2.96 o 
   7   7   4        0.09       -1.09      1.21 o 
  -3   8   4       12.74       10.70      2.28 o 
  -2   8   4        6.54        5.73      1.75 o 
  -1   8   4        6.36        4.44      1.70 o 
   0   8   4       13.83       14.31      2.32 o 
   1   8   4        6.00        7.94      1.99 o 
   2   8   4       14.13       15.97      2.52 o 
   3   8   4       13.54       13.38      2.45 o 
   4   8   4        5.09        5.83      1.39 o 
   5   8   4       11.08       11.33      2.28 o 
   6   8   4        3.55        5.01      1.58 o 
  -1   9   4        2.72        3.49      1.81 o 
   0   9   4       14.39       11.83      2.45 o 
   1   9   4        1.05        0.29      1.57 o 
   2   9   4        0.35        0.75      1.59 o 
   3   9   4        0.23       -0.24      1.50 o 
   4   9   4        0.06       -1.06      1.48 o 
   5   9   4        6.84       10.44      3.03 o 
  -4  -8   5       10.47       13.69      3.10 o 
  -3  -8   5        0.02        0.91      1.27 o 
  -2  -8   5       26.05       27.07      3.18 o 
  -1  -8   5       37.37       40.82      4.25 o 
   0  -8   5       11.57       10.30      2.52 o 
   1  -8   5       13.87        9.66      2.52 o 
   2  -8   5       18.92       23.11      3.34 o 
  -5  -7   5        2.75        3.78      2.19 o 
  -4  -7   5        0.03       -0.77      1.59 o 
  -3  -7   5       12.99       11.79      2.48 o 
  -2  -7   5      203.07      202.02      5.38 o 
  -1  -7   5        0.04       -1.27      0.84 o 
   0  -7   5       24.21       27.00      3.23 o 
   1  -7   5        7.24        4.18      1.84 o 
   2  -7   5        2.40        2.56      1.55 o 
   3  -7   5        6.22        3.34      1.57 o 
   4  -7   5        7.69        7.08      2.03 o 
  -6  -6   5       19.20       21.14      3.49 o 
  -5  -6   5       33.38       32.92      3.80 o 
  -4  -6   5       13.62       12.32      2.52 o 
  -3  -6   5        2.81        0.55      1.39 o 
  -2  -6   5       43.88       46.30      3.38 o 
  -1  -6   5        3.02        2.97      1.02 o 
   0  -6   5        3.65        4.17      0.96 o 
   1  -6   5       68.10       69.21      4.22 o 
   2  -6   5       81.32       87.72      4.80 o 
   3  -6   5       11.50       11.65      2.21 o 
   4  -6   5        0.26        0.69      1.35 o 
   5  -6   5        3.94        5.40      1.88 o 
  -7  -5   5        1.64        0.53      1.77 o 
  -6  -5   5        2.30       -0.35      1.28 o 
  -5  -5   5       24.65       29.70      3.45 o 
  -4  -5   5      101.26      101.92      5.44 o 
  -3  -5   5       60.56       69.79      4.11 o 
  -2  -5   5      149.41      152.13      5.75 o 
  -1  -5   5      303.80      304.10      5.75 o 
   0  -5   5       53.70       50.20      2.20 o 
   1  -5   5       61.24       63.24      2.32 o 
   2  -5   5      102.91      102.62      3.00 o 
   3  -5   5       10.89        8.60      1.81 o 
   5  -5   5        1.06        0.00      1.13 o 
   6  -5   5        0.43        2.37      1.53 o 
  -7  -4   5        7.76        5.09      2.06 o 
  -6  -4   5       50.34       51.68      4.27 o 
  -5  -4   5       84.33       79.41      4.91 o 
  -4  -4   5      133.10      144.35      6.13 o 
  -3  -4   5       16.06       17.58      2.30 o 
  -2  -4   5      259.46      258.27      7.36 o 
  -1  -4   5        0.61        0.22      0.73 o 
   0  -4   5       26.12       30.88      1.53 o 
   1  -4   5       20.46       18.58      2.90 o 
   2  -4   5      134.72      134.77      3.62 o 
   3  -4   5       88.97       95.89      2.80 o 
   4  -4   5        4.85        7.45      1.70 o 
   5  -4   5       32.30       26.36      2.63 o 
   6  -4   5       57.89       64.17      3.93 o 
   7  -4   5        7.01        5.48      1.97 o 
  -7  -3   5       35.39       39.34      3.91 o 
  -6  -3   5       48.47       38.23      3.65 o 
  -5  -3   5      106.95      123.83      5.71 o 
  -4  -3   5        1.76        2.83      1.26 o 
  -3  -3   5       51.59       50.75      3.25 o 
  -2  -3   5       41.08       54.73      3.01 o 
  -1  -3   5      105.51      100.94      3.76 o 
   0  -3   5      147.75      138.49      3.02 o 
   1  -3   5      220.64      251.20      4.34 o 
   2  -3   5       54.79       66.17      2.24 o 
   3  -3   5        0.15        0.29      0.57 o 
   4  -3   5       14.76       13.69      1.20 o 
   5  -3   5      170.71      183.95      5.84 o 
   6  -3   5      270.67      268.72      7.76 o 
   7  -3   5        0.38       -0.49      1.13 o 
  -8  -2   5        3.74        5.03      1.46 o 
  -7  -2   5        1.19        1.67      1.29 o 
  -6  -2   5      136.03      134.56      4.06 o 
  -5  -2   5      177.35      178.09      5.70 o 
  -4  -2   5       94.97       98.84      4.51 o 
  -3  -2   5       50.83       52.58      3.09 o 
  -2  -2   5       74.60       83.48      3.47 o 
  -1  -2   5      734.77      642.41     11.72 o 
   0  -2   5      286.35      284.44      6.23 o 
   1  -2   5     2633.05     2719.06     27.38 o 
   2  -2   5      289.63      315.76      9.54 o 
   3  -2   5       94.58       90.03      2.33 o 
   4  -2   5      187.42      190.07      4.29 o 
   5  -2   5       48.44       49.78      1.98 o 
   6  -2   5       62.73       62.38      3.32 o 
   7  -2   5        3.22        4.60      1.46 o 
   8  -2   5        3.07        5.77      1.86 o 
  -8  -1   5        9.25       13.71      2.52 o 
  -7  -1   5        4.25        2.36      1.13 o 
  -6  -1   5      243.36      229.89      5.17 o 
  -5  -1   5       13.36       12.71      1.28 o 
  -4  -1   5       60.76       52.39      2.00 o 
  -3  -1   5      976.94     1031.74     18.52 o 
  -2  -1   5       41.08       42.68      2.34 o 
  -1  -1   5     1228.53     1157.59     18.22 o 
   0  -1   5       71.02       63.82      2.39 o 
   1  -1   5      369.19      352.55      7.39 o 
   2  -1   5       16.61       13.30      0.94 o 
   3  -1   5      451.66      501.08      6.54 o 
   4  -1   5        5.60        3.51      0.61 o 
   5  -1   5       20.08       21.51      1.31 o 
   6  -1   5       45.99       44.66      2.73 o 
   7  -1   5        0.64        0.26      0.78 o 
   8  -1   5        0.36       -0.29      1.17 o 
  -8   0   5        0.03       -0.93      1.42 o 
  -7   0   5       58.90       66.78      3.98 o 
  -6   0   5       87.21       82.60      2.92 o 
  -5   0   5        0.01        0.13      0.56 o 
  -4   0   5       39.13       42.28      1.54 o 
  -3   0   5       78.22       79.32      1.57 o 
  -2   0   5      215.27      203.88      2.59 o 
  -1   0   5        9.13        6.75      0.59 o 
   0   0   5      516.72      454.58      5.44 o 
   1   0   5      148.15      159.36      2.53 o 
   2   0   5      663.32      657.34      7.43 o 
   3   0   5      706.06      764.07      8.77 o 
   4   0   5       93.10       99.24      2.34 o 
   5   0   5       12.36       11.03      1.01 o 
   6   0   5      106.63      115.66      3.13 o 
   7   0   5      231.50      229.18      5.02 o 
   8   0   5       52.39       47.57      2.52 o 
  -7   1   5        2.96        7.92      1.90 o 
  -6   1   5       31.65       30.54      2.70 o 
  -5   1   5       20.34       19.02      1.39 o 
  -4   1   5        0.66        0.67      0.36 o 
  -3   1   5      216.71      215.49      2.85 o 
  -2   1   5       87.83      101.14      1.65 o 
  -1   1   5      495.64      485.29      4.60 o 
   0   1   5      503.72      486.62      5.67 o 
   1   1   5      316.04      288.97      4.12 o 
   2   1   5      210.54      210.38      3.05 o 
   3   1   5      583.04      588.64      6.72 o 
   4   1   5       62.87       68.28      1.88 o 
   5   1   5       10.06       11.09      1.25 o 
   6   1   5      107.54      102.03      2.97 o 
   7   1   5       58.76       59.42      2.50 o 
   8   1   5        0.12       -0.64      0.74 o 
   9   1   5        3.55        3.57      1.35 o 
  -7   2   5       13.74       12.85      2.39 o 
  -6   2   5      422.31      451.12     10.72 o 
  -5   2   5       16.49       15.46      1.88 o 
  -4   2   5       15.94       12.48      0.95 o 
  -3   2   5       90.48       82.35      1.63 o 
  -2   2   5      168.41      164.04      2.24 o 
  -1   2   5     1003.91      981.79      8.44 o 
   0   2   5     1356.11     1303.45     10.75 o 
   1   2   5     1085.18     1030.69     16.69 o 
   2   2   5        7.99        4.59      0.48 o 
   3   2   5        8.14       13.53      1.49 o 
   4   2   5      351.62      360.03      4.86 o 
   5   2   5      152.99      149.32      3.27 o 
   6   2   5        1.85        0.90      0.62 o 
   7   2   5       11.44       12.65      1.41 o 
   8   2   5        2.25        0.94      1.72 o 
   9   2   5       13.75       18.46      2.08 o 
  -7   3   5       40.36       40.66      3.58 o 
  -6   3   5       14.98       22.47      2.63 o 
  -5   3   5        3.74        4.73      1.39 o 
  -4   3   5       37.62       44.56      2.03 o 
  -3   3   5        1.08       -0.27      0.38 o 
  -2   3   5      118.99      121.24      1.79 o 
  -1   3   5       68.13       65.90      1.52 o 
   0   3   5        2.61        2.26      0.53 o 
   1   3   5      153.97      148.74      2.10 o 
   2   3   5       47.40       47.04      1.48 o 
   3   3   5       51.45       55.72      1.53 o 
   4   3   5       95.43       96.14      2.76 o 
   5   3   5      406.75      402.57      6.26 o 
   6   3   5       33.48       32.76      1.79 o 
   7   3   5        1.79        1.36      0.90 o 
   8   3   5        0.10        0.31      0.85 o 
   9   3   5        0.17        0.54      1.42 o 
  -6   4   5        0.09       -0.27      1.26 o 
  -5   4   5        9.08       11.76      1.97 o 
  -4   4   5       19.62       18.94      2.10 o 
  -3   4   5       11.33        9.31      1.02 o 
  -2   4   5       52.11       48.99      1.81 o 
  -1   4   5        2.11        2.52      0.80 o 
   0   4   5     1438.34     1431.16     15.28 o 
   1   4   5     1472.83     1434.06     15.17 o 
   2   4   5      241.15      228.38      3.88 o 
   3   4   5        6.66        4.45      1.22 o 
   4   4   5      341.53      331.92      4.94 o 
   5   4   5        0.03        0.02      0.99 o 
   6   4   5       38.18       33.01      3.16 o 
   7   4   5        2.07        1.90      1.70 o 
   8   4   5        0.86       -1.61      1.55 o 
  -6   5   5        0.07        0.49      1.35 o 
  -5   5   5        3.52        3.65      1.50 o 
  -4   5   5      220.31      228.25      4.84 o 
  -3   5   5       47.85       51.89      4.99 o 
  -2   5   5       73.32       68.99      3.21 o 
  -1   5   5       38.06       32.97      2.17 o 
   0   5   5        3.91        3.98      0.99 o 
   1   5   5      102.30      123.34      2.69 o 
   2   5   5        7.00        6.39      0.81 o 
   3   5   5        9.08        8.01      0.91 o 
   4   5   5        0.06       -0.68      0.64 o 
   5   5   5       30.47       32.48      2.90 o 
   6   5   5        3.46        3.89      1.68 o 
   7   5   5       11.11       10.39      2.50 o 
   8   5   5        6.87        7.78      2.52 o 
  -5   6   5        7.46       10.66      2.21 o 
  -4   6   5        0.16       -0.55      0.81 o 
  -3   6   5       14.10       11.32      1.84 o 
  -2   6   5        2.60        1.37      0.99 o 
  -1   6   5        7.11        6.41      1.35 o 
   0   6   5        3.70        1.61      0.93 o 
   1   6   5        8.20        9.77      1.55 o 
   2   6   5        6.22        6.81      2.26 o 
   3   6   5       13.26        9.66      1.66 o 
   4   6   5        2.14        1.68      0.82 o 
   5   6   5        6.86       10.59      2.19 o 
   6   6   5       19.41       22.25      3.05 o 
   7   6   5       97.19       97.54      5.68 o 
   8   6   5        4.13        2.34      1.97 o 
  -4   7   5        5.70        4.14      1.23 o 
  -3   7   5        0.10       -0.09      1.17 o 
  -2   7   5       11.78       11.17      2.06 o 
  -1   7   5        5.83        8.89      1.79 o 
   0   7   5      191.37      208.28      6.70 o 
   1   7   5        0.00        0.22      0.93 o 
   2   7   5      282.85      276.17      7.91 o 
   3   7   5       67.97       73.84      1.90 o 
   4   7   5        4.34        3.27      1.46 o 
   5   7   5       10.44        8.40      2.06 o 
   6   7   5       30.22       34.36      3.58 o 
   7   7   5        1.58       -0.57      1.75 o 
  -3   8   5        3.01        3.38      1.77 o 
  -2   8   5        8.19        5.73      1.86 o 
  -1   8   5        9.42       10.59      2.12 o 
   0   8   5        0.30        1.19      1.37 o 
   1   8   5        2.55        5.31      1.70 o 
   2   8   5        0.90        3.03      1.48 o 
   3   8   5       11.60        9.04      2.10 o 
   4   8   5        7.06        5.35      1.08 o 
   5   8   5        5.56       10.81      3.26 o 
   6   8   5        0.49       -1.23      1.26 o 
   7   8   5        0.91        0.65      1.62 o 
  -1   9   5        8.56        4.69      1.97 o 
   0   9   5        0.35        0.20      1.42 o 
   1   9   5        1.67        1.13      1.53 o 
   2   9   5        0.34        2.41      1.68 o 
   3   9   5       14.14       18.13      2.96 o 
   4   9   5        2.01        4.11      2.06 o 
   5   9   5        0.71        4.07      2.43 o 
  -3  -8   6        7.12        9.61      1.91 o 
  -2  -8   6        5.94        5.07      1.57 o 
  -1  -8   6       41.09       36.64      4.09 o 
   0  -8   6       21.76       24.74      3.45 o 
   1  -8   6       49.19       46.83      4.27 o 
  -5  -7   6        0.39       -1.95      1.90 o 
  -4  -7   6        0.25        0.53      1.81 o 
  -3  -7   6        0.10        1.42      1.72 o 
  -2  -7   6        0.18       -0.06      1.12 o 
  -1  -7   6      190.81      200.63      5.21 o 
   0  -7   6        3.27       -1.04      1.24 o 
   1  -7   6       40.05       41.79      3.85 o 
   2  -7   6        0.55       -0.35      1.37 o 
   3  -7   6       36.27       30.12      3.45 o 
  -6  -6   6       11.56        9.13      2.72 o 
  -5  -6   6        3.89        8.23      2.52 o 
  -4  -6   6       53.86       53.51      4.38 o 
  -3  -6   6      314.98      337.50     10.24 o 
  -2  -6   6      226.46      226.79      7.58 o 
  -1  -6   6       98.37      110.12      3.60 o 
   0  -6   6       39.82       43.34      3.46 o 
   1  -6   6       22.52       22.80      2.79 o 
   2  -6   6       19.68       17.56      2.56 o 
   3  -6   6       58.98       54.13      3.91 o 
   4  -6   6        3.84        2.23      1.48 o 
   5  -6   6        4.09        0.49      1.53 o 
  -7  -5   6        2.88       -0.13      1.61 o 
  -6  -5   6        2.26        0.60      1.57 o 
  -5  -5   6        9.26        9.93      2.43 o 
  -4  -5   6       15.15       12.03      2.41 o 
  -3  -5   6       98.37      102.87      5.24 o 
  -2  -5   6       87.22       84.23      4.36 o 
  -1  -5   6      238.11      243.38      5.19 o 
   0  -5   6       76.23       78.30      2.70 o 
   1  -5   6      104.53       97.28      2.95 o 
   2  -5   6       83.53       87.35      2.86 o 
   3  -5   6        0.21        0.64      1.17 o 
   4  -5   6        6.82        5.06      1.68 o 
   5  -5   6        5.35        2.83      1.46 o 
   6  -5   6       10.89        8.80      2.10 o 
  -7  -4   6        7.71        5.75      2.21 o 
  -6  -4   6        7.07        5.44      2.12 o 
  -5  -4   6        0.78        1.88      1.44 o 
  -4  -4   6      110.97      120.73      5.71 o 
  -3  -4   6      140.52      143.44      5.86 o 
  -2  -4   6       39.73       44.96      3.05 o 
  -1  -4   6      200.85      202.62      6.13 o 
   0  -4   6        3.71        4.38      0.80 o 
   1  -4   6      426.63      406.19      6.46 o 
   2  -4   6       51.14       56.90      2.14 o 
   3  -4   6      134.36      141.51      5.75 o 
   4  -4   6       55.48       64.08      3.67 o 
   5  -4   6       53.95       50.44      3.32 o 
   6  -4   6        0.13        1.77      1.35 o 
  -7  -3   6        2.47        1.86      1.66 o 
  -6  -3   6       25.84       31.16      3.47 o 
  -5  -3   6      146.43      154.99      6.66 o 
  -4  -3   6       98.65      103.22      5.04 o 
  -3  -3   6       14.59       11.63      1.90 o 
  -2  -3   6       23.24       20.96      2.12 o 
  -1  -3   6       54.26       60.79      3.03 o 
   0  -3   6      492.59      509.94      7.17 o 
   1  -3   6       45.15       36.83      1.58 o 
   2  -3   6       59.03       67.27      2.60 o 
   3  -3   6        8.86        9.67      1.06 o 
   4  -3   6       21.27       23.61      4.00 o 
   5  -3   6      402.73      419.07      9.77 o 
   6  -3   6       15.14       16.05      2.21 o 
   7  -3   6        3.57        3.07      1.55 o 
  -7  -2   6        4.49        4.23      1.50 o 
  -6  -2   6        3.12        3.71      1.15 o 
  -5  -2   6      159.59      153.97      6.26 o 
  -4  -2   6       35.41       31.33      2.83 o 
  -3  -2   6        3.38        5.44      1.37 o 
  -2  -2   6       66.37       68.06      3.34 o 
  -1  -2   6      209.45      228.62      5.99 o 
   0  -2   6       59.55       59.88      2.63 o 
   1  -2   6      780.06      859.19     13.45 o 
   2  -2   6       18.77       18.39      1.82 o 
   3  -2   6       47.17       46.68      4.06 o 
   4  -2   6        2.35        4.41      0.78 o 
   5  -2   6       47.21       50.78      2.10 o 
   6  -2   6       23.42       23.36      1.76 o 
   7  -2   6        0.11        2.01      1.17 o 
   8  -2   6        0.04        0.46      1.37 o 
  -7  -1   6       47.65       43.11      2.52 o 
  -6  -1   6        7.81        7.28      1.29 o 
  -5  -1   6        1.19        2.51      0.84 o 
  -4  -1   6       20.44       28.23      3.77 o 
  -3  -1   6        0.01        0.25      0.52 o 
  -2  -1   6      177.28      186.61      5.40 o 
  -1  -1   6      418.37      402.60      8.27 o 
   0  -1   6      177.16      179.91      4.67 o 
   1  -1   6      416.58      415.94      5.52 o 
   2  -1   6      108.72      109.62      4.73 o 
   3  -1   6      272.61      286.23      4.46 o 
   4  -1   6       11.71       13.76      1.02 o 
   5  -1   6       88.34       83.35      4.18 o 
   6  -1   6        0.35       -0.42      0.66 o 
   7  -1   6       82.99       83.29      3.01 o 
   8  -1   6        2.29        2.85      1.55 o 
  -7   0   6        1.94        0.80      1.33 o 
  -6   0   6        8.61        8.66      1.32 o 
  -5   0   6        8.10        9.49      2.74 o 
  -4   0   6      145.21      156.90      2.57 o 
  -3   0   6       69.72       76.39      1.61 o 
  -2   0   6      248.86      269.92      3.27 o 
  -1   0   6       57.10       55.66      1.17 o 
   0   0   6       24.21       21.74      0.93 o 
   1   0   6       31.48       29.26      1.06 o 
   2   0   6      129.48      125.82      3.49 o 
   3   0   6        0.00        0.27      0.31 o 
   4   0   6       23.64       29.61      3.29 o 
   5   0   6       12.06       12.06      1.06 o 
   6   0   6       45.76       39.82      1.90 o 
   7   0   6        5.68        2.17      1.21 o 
   8   0   6        0.45        2.35      1.08 o 
  -7   1   6       46.48       46.46      3.56 o 
  -6   1   6        2.19        0.95      1.28 o 
  -5   1   6       37.18       34.72      1.76 o 
  -4   1   6       13.55       13.79      0.81 o 
  -3   1   6       76.55       70.37      1.53 o 
  -2   1   6      702.74      709.56      6.69 o 
  -1   1   6       27.28       28.13      0.80 o 
   0   1   6      209.00      212.98      6.02 o 
   1   1   6      133.80      131.41      4.88 o 
   2   1   6      167.55      174.97      2.84 o 
   3   1   6      102.22       99.64      1.57 o 
   4   1   6        1.22        3.58      0.55 o 
   5   1   6       46.17       44.82      1.73 o 
   6   1   6       41.41       42.51      1.94 o 
   7   1   6       61.79       55.18      2.41 o 
   8   1   6       21.16       21.00      1.90 o 
  -7   2   6      224.27      242.13      7.98 o 
  -6   2   6       47.06       53.89      3.40 o 
  -5   2   6       18.32       18.42      2.12 o 
  -4   2   6       22.71       20.05      1.17 o 
  -3   2   6       71.81       67.49      1.50 o 
  -2   2   6      106.71      102.96      1.77 o 
  -1   2   6       50.65       44.08      1.50 o 
   0   2   6     1031.27     1003.71      8.56 o 
   1   2   6       17.34       19.45      0.88 o 
   2   2   6       80.53       83.71      1.87 o 
   3   2   6      103.51       99.12      1.74 o 
   4   2   6       14.68       16.79      1.07 o 
   5   2   6        0.76        0.36      0.66 o 
   6   2   6       73.54       62.98      2.27 o 
   7   2   6        3.25        2.91      0.96 o 
   8   2   6        5.82        8.68      1.46 o 
   9   2   6        0.70        0.10      1.06 o 
  -7   3   6        5.20        5.31      1.92 o 
  -6   3   6      100.66      112.95      5.13 o 
  -5   3   6        0.04        0.62      1.02 o 
  -4   3   6       44.91       42.86      2.86 o 
  -3   3   6        0.05        0.07      0.43 o 
  -2   3   6       15.61       20.01      0.77 o 
  -1   3   6       10.42       10.93      0.75 o 
   0   3   6        1.49        2.18      0.34 o 
   1   3   6      282.61      288.12      3.26 o 
   2   3   6        0.60        2.28      0.46 o 
   3   3   6       17.94       20.43      2.26 o 
   4   3   6      404.03      446.81      5.91 o 
   5   3   6       13.64       11.92      2.02 o 
   6   3   6       89.38       86.01      2.77 o 
   7   3   6        1.52        0.91      1.71 o 
   8   3   6        0.38        2.91      1.10 o 
   9   3   6        4.33        8.01      3.64 o 
  -6   4   6        0.01        0.20      1.30 o 
  -5   4   6       36.74       33.19      2.72 o 
  -4   4   6       81.17       74.19      2.48 o 
  -3   4   6       37.24       35.00      2.02 o 
  -2   4   6        6.67        4.12      0.71 o 
  -1   4   6     1044.90      983.61     11.39 o 
   0   4   6     5630.24     5568.49     43.56 o 
   1   4   6      352.04      335.55      5.91 o 
   2   4   6      238.87      227.39      3.09 o 
   3   4   6      184.64      166.80      3.22 o 
   4   4   6      128.29      120.99      2.64 o 
   5   4   6        0.97        0.00      0.97 o 
   6   4   6        0.37        0.60      1.26 o 
   7   4   6       59.03       56.50      4.27 o 
   8   4   6        0.00        0.38      1.72 o 
  -5   5   6       38.52       40.49      3.07 o 
  -4   5   6       15.88       17.32      2.14 o 
  -3   5   6        3.74        3.74      1.07 o 
  -2   5   6       28.48       31.04      1.61 o 
  -1   5   6       57.00       56.44      2.06 o 
   0   5   6       34.59       30.06      1.48 o 
   1   5   6       47.16       49.89      2.18 o 
   2   5   6       11.16       12.98      0.83 o 
   3   5   6       15.54       18.21      2.37 o 
   4   5   6       96.21       93.33      2.52 o 
   5   5   6        0.52       -1.22      1.17 o 
   6   5   6       10.17       11.68      2.23 o 
   7   5   6        7.13        9.04      2.43 o 
   8   5   6        2.94        2.19      1.88 o 
  -5   6   6        1.69        1.17      1.35 o 
  -4   6   6        0.00       -0.85      0.81 o 
  -3   6   6       11.19       11.88      1.42 o 
  -2   6   6        2.09        1.75      0.78 o 
  -1   6   6        4.89        4.98      1.24 o 
   0   6   6      114.93      116.33      4.34 o 
   1   6   6        7.54        4.16      1.11 o 
   2   6   6        0.15        0.15      0.49 o 
   3   6   6       33.92       33.70      2.84 o 
   4   6   6      208.18      204.56      4.29 o 
   5   6   6        0.51        1.53      1.42 o 
   6   6   6      408.42      396.28     11.19 o 
   7   6   6       76.03       71.31      4.95 o 
   8   6   6        8.94        8.38      2.52 o 
  -4   7   6        1.78        1.59      1.05 o 
  -3   7   6        4.06        3.10      1.12 o 
  -2   7   6       41.90       50.42      3.34 o 
  -1   7   6       17.29       16.47      2.14 o 
   0   7   6       23.13       24.30      2.41 o 
   1   7   6       55.50       66.36      3.56 o 
   2   7   6      124.94      132.21      5.11 o 
   3   7   6       24.24       27.47      1.78 o 
   4   7   6        1.90        1.14      0.81 o 
   5   7   6        0.01       -0.82      1.28 o 
   6   7   6        8.27        8.58      2.41 o 
   7   7   6       15.40       21.69      3.36 o 
  -3   8   6        0.72        2.51      1.23 o 
  -2   8   6        1.39        3.01      1.59 o 
  -1   8   6        0.34        1.46      1.33 o 
   0   8   6        0.39        0.15      1.08 o 
   1   8   6       19.28       21.78      2.54 o 
   2   8   6        0.24        0.80      1.28 o 
   3   8   6        2.87        3.58      1.57 o 
   4   8   6        8.42        8.05      1.06 o 
   5   8   6        7.21        4.39      1.17 o 
   6   8   6        6.25        5.85      2.14 o 
   7   8   6       11.70        8.69      1.67 o 
  -1   9   6        0.08        1.24      1.46 o 
   0   9   6        4.53        6.17      1.92 o 
   1   9   6        4.02        4.82      1.81 o 
   2   9   6       32.96       35.09      3.54 o 
   3   9   6       15.59       16.08      2.83 o 
   4   9   6        3.17        5.51      2.14 o 
   5   9   6        7.06       15.61      3.23 o 
  -3  -8   7        3.62        8.38      1.95 o 
  -2  -8   7        0.49       -1.45      1.13 o 
  -1  -8   7        7.42        7.41      2.48 o 
   0  -8   7        0.04       -0.97      1.44 o 
   1  -8   7        0.16        0.27      1.42 o 
  -5  -7   7        1.95        1.30      2.32 o 
  -4  -7   7        0.66       -1.22      1.77 o 
  -3  -7   7       16.94       27.51      3.45 o 
  -2  -7   7      104.75      118.27      6.48 o 
  -1  -7   7        0.57       -1.32      0.88 o 
   0  -7   7       32.31       33.52      3.58 o 
   1  -7   7       13.05       11.12      2.48 o 
   2  -7   7        0.75        1.68      1.57 o 
   3  -7   7        2.20       -0.69      1.42 o 
  -6  -6   7        0.84        1.46      2.14 o 
  -5  -6   7        8.52        8.87      2.63 o 
  -4  -6   7        7.19        6.74      2.28 o 
  -3  -6   7       33.39       28.57      3.25 o 
  -2  -6   7        3.09        5.31      2.01 o 
  -1  -6   7       44.94       43.20      2.41 o 
   0  -6   7       15.20       17.09      3.01 o 
   1  -6   7        5.34        4.04      1.32 o 
   2  -6   7       64.71       64.74      4.20 o 
   3  -6   7       53.58       36.62      3.36 o 
   4  -6   7        0.77       -1.26      1.04 o 
  -6  -5   7        5.88       10.92      2.81 o 
  -5  -5   7       13.03       14.95      2.87 o 
  -4  -5   7        0.16       -0.33      1.33 o 
  -3  -5   7        1.21        1.42      1.66 o 
  -2  -5   7      390.63      358.10      9.79 o 
  -1  -5   7      178.71      187.15      4.56 o 
   0  -5   7       25.04       22.08      1.65 o 
   1  -5   7      134.86      135.97      3.66 o 
   2  -5   7      237.10      233.82      4.97 o 
   3  -5   7        4.02        0.44      1.15 o 
   4  -5   7        6.55        1.55      1.24 o 
   5  -5   7       17.21       13.18      2.32 o 
  -7  -4   7        3.24        5.51      2.23 o 
  -6  -4   7        2.84        3.16      1.90 o 
  -5  -4   7       30.24       31.91      3.54 o 
  -4  -4   7      175.75      186.47      7.41 o 
  -3  -4   7       47.65       46.52      3.51 o 
  -2  -4   7      151.99      149.75      5.71 o 
  -1  -4   7       80.04       81.15      3.98 o 
   0  -4   7        0.00        0.13      0.80 o 
   1  -4   7        3.86        5.67      1.81 o 
   2  -4   7        0.06        0.73      0.61 o 
   3  -4   7        1.64        1.81      0.78 o 
   4  -4   7      198.63      207.75      6.77 o 
   5  -4   7        0.01       -0.22      1.06 o 
   6  -4   7       12.95       10.08      2.03 o 
  -7  -3   7        1.45        1.30      1.79 o 
  -6  -3   7        2.35        2.30      1.75 o 
  -5  -3   7        3.12        3.49      1.72 o 
  -4  -3   7       76.83       65.76      4.09 o 
  -3  -3   7       36.04       40.66      3.07 o 
  -2  -3   7       13.71       12.25      1.84 o 
  -1  -3   7        7.19        8.56      1.53 o 
   0  -3   7        3.49        2.52      0.65 o 
   1  -3   7      444.59      450.90      6.73 o 
   2  -3   7        5.43        7.24      1.06 o 
   3  -3   7       42.32       45.66      1.95 o 
   4  -3   7       64.51       74.63      3.56 o 
   5  -3   7      365.82      357.52      8.86 o 
   6  -3   7        2.01        1.35      1.22 o 
   7  -3   7        0.16       -1.30      1.04 o 
  -7  -2   7        2.64        3.63      1.99 o 
  -6  -2   7      110.94      117.73      5.95 o 
  -5  -2   7      239.15      245.67      8.27 o 
  -4  -2   7       16.34       16.45      2.26 o 
  -3  -2   7        8.68        6.92      1.55 o 
  -2  -2   7        0.28        0.22      0.80 o 
  -1  -2   7      501.49      511.40     10.46 o 
   0  -2   7     1099.94     1141.36     18.81 o 
   1  -2   7        1.13        1.58      0.85 o 
   2  -2   7        1.33        1.57      0.52 o 
   3  -2   7       74.86       67.21      2.18 o 
   4  -2   7       64.52       68.45      2.29 o 
   5  -2   7      428.34      465.24      9.86 o 
   6  -2   7       36.74       34.42      2.00 o 
   7  -2   7       56.89       50.08      3.34 o 
  -7  -1   7       30.66       28.99      5.63 o 
  -6  -1   7      162.84      173.43      4.67 o 
  -5  -1   7      186.84      193.40      4.60 o 
  -4  -1   7       10.63       10.23      1.16 o 
  -3  -1   7       48.71       57.63      2.07 o 
  -2  -1   7      328.03      365.66      8.42 o 
  -1  -1   7      195.81      233.95      6.01 o 
   0  -1   7       48.18       45.29      2.37 o 
   1  -1   7       26.10       29.02      1.23 o 
   2  -1   7        8.44       11.46      0.88 o 
   3  -1   7       67.98       73.96      4.38 o 
   4  -1   7       11.33       12.25      1.03 o 
   5  -1   7        2.79        4.96      1.22 o 
   6  -1   7      230.32      222.87      4.71 o 
   7  -1   7        1.45        0.66      1.27 o 
   8  -1   7       16.46       15.28      2.39 o 
  -7   0   7        0.13       -0.71      1.30 o 
  -6   0   7       14.22       13.86      1.52 o 
  -5   0   7      121.07      116.48     11.31 o 
  -4   0   7       23.60       23.20      1.07 o 
  -3   0   7       11.82       11.95      0.76 o 
  -2   0   7      174.43      182.72      3.85 o 
  -1   0   7     1135.41     1144.03     12.47 o 
   0   0   7      293.27      258.24      3.91 o 
   1   0   7      462.55      474.30      6.08 o 
   2   0   7     1025.65     1046.91     11.35 o 
   3   0   7       63.03       64.73      1.68 o 
   4   0   7       17.74       23.04      1.16 o 
   5   0   7       20.91       22.11      1.32 o 
   6   0   7       54.84       55.28      4.08 o 
   7   0   7       22.85       26.95      1.88 o 
   8   0   7        8.59       11.32      1.59 o 
  -7   1   7       26.16       27.22      3.05 o 
  -6   1   7       15.60       13.62      2.19 o 
  -5   1   7       15.83       16.41      2.01 o 
  -4   1   7       47.98       47.89      1.42 o 
  -3   1   7      488.48      504.35      5.43 o 
  -2   1   7      303.55      296.21      3.54 o 
  -1   1   7      686.94      697.03      7.37 o 
   0   1   7      207.14      192.10      8.84 o 
   1   1   7      320.63      310.88      4.37 o 
   2   1   7       28.67       38.10      1.57 o 
   3   1   7      865.38      867.89      7.82 o 
   4   1   7       75.19       79.15      2.04 o 
   5   1   7        6.11        5.54      0.80 o 
   6   1   7      186.34      185.10      4.04 o 
   7   1   7      158.55      173.50      4.26 o 
   8   1   7       12.75       13.43      1.65 o 
  -7   2   7        5.45        2.12      1.70 o 
  -6   2   7        1.04        0.55      1.22 o 
  -5   2   7       36.27       33.04      2.56 o 
  -4   2   7       62.58       63.17      3.26 o 
  -3   2   7       88.96       97.23      1.92 o 
  -2   2   7      358.24      356.06      4.04 o 
  -1   2   7       12.03       14.08      0.63 o 
   0   2   7        5.32        4.70      0.55 o 
   1   2   7       37.39       34.51      1.22 o 
   2   2   7      149.93      152.45      2.76 o 
   3   2   7      214.50      232.37      2.77 o 
   4   2   7       40.39       44.81      1.10 o 
   5   2   7       10.89       10.88      0.98 o 
   6   2   7      107.02      105.72      2.96 o 
   7   2   7      261.14      268.18      5.47 o 
   8   2   7       39.48       32.97      5.95 o 
   9   2   7       19.93       20.70      2.12 o 
  -6   3   7        1.38       -0.44      1.37 o 
  -5   3   7       11.53       15.28      2.08 o 
  -4   3   7       19.53       17.16      1.23 o 
  -3   3   7       46.02       45.43      3.36 o 
  -2   3   7        5.92        7.12      0.55 o 
  -1   3   7      478.56      496.57      5.03 o 
   0   3   7      254.04      244.34      2.93 o 
   1   3   7      743.78      740.75      8.36 o 
   2   3   7       90.25       84.33      2.06 o 
   3   3   7      366.92      380.36      5.35 o 
   4   3   7       73.41       79.02      1.98 o 
   5   3   7       59.91       56.99      1.99 o 
   6   3   7       11.26       12.47      1.25 o 
   7   3   7      243.97      238.97      9.41 o 
   8   3   7        3.60        4.35      1.18 o 
   9   3   7       13.06       14.82      3.23 o 
  -5   4   7        1.41        1.33      1.30 o 
  -4   4   7        7.62        6.95      2.23 o 
  -3   4   7       40.72       38.52      1.72 o 
  -2   4   7        1.30        1.19      0.53 o 
  -1   4   7      591.14      581.78      7.54 o 
   0   4   7      455.91      447.18      5.90 o 
   1   4   7      158.75      155.65      2.38 o 
   2   4   7       66.42       56.26      1.37 o 
   3   4   7        0.03       -0.19      0.38 o 
   4   4   7      327.63      316.75      4.91 o 
   5   4   7      254.48      236.58      7.41 o 
   6   4   7       24.82       23.84      2.79 o 
   7   4   7       17.66       14.68      2.70 o 
   8   4   7        0.06        2.21      1.90 o 
  -5   5   7        9.60       10.37      2.10 o 
  -4   5   7       41.29       35.85      1.94 o 
  -3   5   7        0.07        1.23      0.68 o 
  -2   5   7       65.83       62.83      2.24 o 
  -1   5   7       20.24       24.02      1.70 o 
   0   5   7        8.80        9.41      1.80 o 
   1   5   7       46.84       47.70      1.38 o 
   2   5   7       67.39       70.26      1.72 o 
   3   5   7       12.96       10.93      1.78 o 
   4   5   7        7.06        7.42      1.66 o 
   5   5   7      455.62      461.16     11.30 o 
   6   5   7        0.13       -0.22      1.33 o 
   7   5   7        1.33        0.22      1.55 o 
   8   5   7       20.55       23.77      3.47 o 
  -5   6   7        0.29        0.71      1.37 o 
  -4   6   7        2.84        3.19      1.03 o 
  -3   6   7       14.35       14.81      1.51 o 
  -2   6   7       19.92       19.50      1.69 o 
  -1   6   7      347.47      315.04      5.71 o 
   0   6   7       37.54       34.27      1.77 o 
   1   6   7       32.57       35.75      2.12 o 
   2   6   7        6.34        5.55      0.71 o 
   3   6   7       20.83       24.25      1.59 o 
   4   6   7       12.15       10.78      1.18 o 
   5   6   7       13.01       13.20      2.26 o 
   6   6   7      243.16      236.69      8.31 o 
   7   6   7       26.40       25.14      3.34 o 
   8   6   7        4.61        3.45      2.19 o 
  -4   7   7        8.88        5.11      1.30 o 
  -3   7   7        6.22        4.52      1.19 o 
  -2   7   7        3.91        3.55      1.09 o 
  -1   7   7       14.84       12.01      1.40 o 
   0   7   7       77.19       80.70      6.29 o 
   1   7   7       16.69       15.66      1.45 o 
   2   7   7       28.40       33.12      1.91 o 
   3   7   7       37.60       33.81      1.52 o 
   4   7   7       29.88       34.74      1.62 o 
   5   7   7       16.56       20.79      2.74 o 
   6   7   7       31.05       26.58      3.27 o 
   7   7   7       22.69       28.15      3.69 o 
  -2   8   7       15.63       17.08      4.40 o 
  -1   8   7        0.94        0.37      0.89 o 
   0   8   7        9.36       10.61      2.01 o 
   1   8   7        3.44        1.88      1.39 o 
   2   8   7       24.81       24.45      1.91 o 
   3   8   7       32.21       27.22      2.63 o 
   4   8   7        0.05       -0.20      1.33 o 
   5   8   7        1.55        2.39      1.68 o 
   6   8   7        5.81        3.71      1.97 o 
  -1   9   7        0.01        0.39      1.03 o 
   0   9   7        1.67        0.09      1.44 o 
   1   9   7        2.54        3.98      1.72 o 
   2   9   7        0.43        1.19      1.53 o 
   3   9   7       22.54       23.02      3.01 o 
   4   9   7        0.00       -0.22      1.57 o 
  -1  -8   8        2.82        2.32      1.99 o 
  -4  -7   8        8.68        6.92      2.52 o 
  -3  -7   8        0.35        0.84      1.90 o 
  -2  -7   8       16.33       15.96      2.09 o 
  -1  -7   8       15.80       13.51      2.96 o 
   0  -7   8        1.76       -0.15      1.46 o 
   1  -7   8        1.83        1.79      1.59 o 
   2  -7   8        9.19        7.81      2.14 o 
   3  -7   8        0.09        0.38      1.55 o 
  -5  -6   8        0.02        0.02      1.72 o 
  -4  -6   8        2.19        2.72      2.06 o 
  -3  -6   8       15.97       11.92      2.54 o 
  -2  -6   8        0.25        1.51      1.09 o 
  -1  -6   8       29.91       30.13      2.51 o 
   0  -6   8       23.54       20.08      1.88 o 
   1  -6   8        0.12        0.29      1.13 o 
   2  -6   8       68.36       55.83      3.87 o 
   3  -6   8        3.41        3.49      1.55 o 
   4  -6   8       23.29       26.56      3.12 o 
  -6  -5   8        1.17       -0.91      1.75 o 
  -5  -5   8        3.63        5.62      2.23 o 
  -4  -5   8        5.48        9.24      2.48 o 
  -3  -5   8       57.02       55.48      4.11 o 
  -2  -5   8      153.87      182.71      7.08 o 
  -1  -5   8      112.46      114.47      3.66 o 
   0  -5   8       40.23       38.59      2.08 o 
   1  -5   8       98.50       94.05      3.13 o 
   2  -5   8       11.61        8.14      1.26 o 
   3  -5   8        4.99        6.19      1.79 o 
   4  -5   8       22.67       21.54      2.63 o 
   5  -5   8        6.24        3.56      1.66 o 
  -6  -4   8       29.30       29.50      3.87 o 
  -5  -4   8       47.27       44.23      4.22 o 
  -4  -4   8        6.49        9.11      2.28 o 
  -3  -4   8      130.13      118.08      5.62 o 
  -2  -4   8       28.06       26.22      2.76 o 
  -1  -4   8        4.97        2.87      1.39 o 
   0  -4   8       96.34       99.34      3.02 o 
   1  -4   8      146.92      152.21      3.78 o 
   2  -4   8       87.13       81.25      3.08 o 
   3  -4   8       36.13       34.92      2.59 o 
   4  -4   8       63.71       63.04      3.69 o 
   5  -4   8        6.35        4.58      1.53 o 
   6  -4   8        0.00       -0.91      0.97 o 
  -7  -3   8        3.01        0.82      1.81 o 
  -6  -3   8        5.12        6.52      2.12 o 
  -5  -3   8        1.63        2.39      1.59 o 
  -4  -3   8        6.83        4.29      1.75 o 
  -3  -3   8        0.02        0.31      1.11 o 
  -2  -3   8        3.17        0.69      1.02 o 
  -1  -3   8      778.12      826.64     15.70 o 
   0  -3   8       95.44       73.39      2.40 o 
   1  -3   8        0.66        0.74      0.55 o 
   2  -3   8      543.89      513.87      7.60 o 
   3  -3   8      196.48      199.11      4.31 o 
   4  -3   8      692.26      721.42     14.82 o 
   5  -3   8       34.22       31.17      4.28 o 
   6  -3   8       15.84       18.02      2.30 o 
   7  -3   8        0.11       -1.11      1.19 o 
  -7  -2   8        2.26        5.82      2.10 o 
  -6  -2   8        7.05        6.08      2.12 o 
  -5  -2   8       21.61       20.59      2.83 o 
  -4  -2   8      146.03      161.33      6.48 o 
  -3  -2   8       33.56       31.44      2.79 o 
  -2  -2   8      254.88      253.49      7.30 o 
  -1  -2   8      128.46      134.69      4.73 o 
   0  -2   8        0.97        0.60      0.71 o 
   1  -2   8      159.75      155.34      4.65 o 
   2  -2   8      196.33      204.77      3.99 o 
   3  -2   8        5.01        3.55      1.88 o 
   4  -2   8       12.68       12.43      1.20 o 
   5  -2   8        0.02        0.80      0.83 o 
   6  -2   8       35.72       35.12      2.04 o 
   7  -2   8        8.02        8.73      1.79 o 
  -7  -1   8        0.04       -0.43      0.99 o 
  -6  -1   8        3.12        2.35      1.26 o 
  -5  -1   8        7.86        6.69      1.30 o 
  -4  -1   8       14.88       17.70      3.42 o 
  -3  -1   8        1.50        0.69      0.99 o 
  -2  -1   8       96.83       93.93      4.00 o 
  -1  -1   8      196.65      193.81      5.57 o 
   0  -1   8      326.85      357.85      8.05 o 
   1  -1   8      149.52      166.88      3.18 o 
   2  -1   8      245.88      277.11      7.02 o 
   3  -1   8        0.22        0.20      0.42 o 
   4  -1   8       27.17       27.95      1.41 o 
   5  -1   8       41.08       38.27      3.52 o 
   6  -1   8      518.28      543.87      8.92 o 
   7  -1   8       98.55      109.83      3.52 o 
   8  -1   8       21.76       22.97      2.70 o 
  -7   0   8        1.07       -1.06      1.19 o 
  -6   0   8       70.86       68.11      3.93 o 
  -5   0   8        0.00       -0.80      0.72 o 
  -4   0   8       53.84       57.87      1.65 o 
  -3   0   8        0.68        1.28      0.56 o 
  -2   0   8       21.45       20.26      2.08 o 
  -1   0   8      111.33      112.65      2.51 o 
   0   0   8       89.73       84.90      2.11 o 
   1   0   8     3195.15     3238.21     25.89 o 
   2   0   8       74.96       69.56      1.67 o 
   3   0   8      110.62      109.66      2.30 o 
   4   0   8      597.00      652.58     27.46 o 
   5   0   8       85.79       97.25      2.67 o 
   6   0   8        7.35        5.73      1.05 o 
   7   0   8        0.34        0.36      0.86 o 
   8   0   8       16.53       21.72      4.12 o 
  -7   1   8       11.57       11.12      2.41 o 
  -6   1   8      114.06      120.71      5.18 o 
  -5   1   8        0.44        1.68      1.11 o 
  -4   1   8       25.62       28.03      1.15 o 
  -3   1   8      406.06      430.79      6.27 o 
  -2   1   8       67.53       66.01      1.51 o 
  -1   1   8       52.68       60.57      1.32 o 
   0   1   8       36.22       36.46      1.33 o 
   1   1   8        0.99        3.27      0.53 o 
   2   1   8        7.37        8.70      0.78 o 
   3   1   8       32.03       31.88      0.88 o 
   4   1   8       58.55       70.17      2.32 o 
   5   1   8        7.61        7.84      1.50 o 
   6   1   8       28.39       29.41      1.80 o 
   7   1   8       56.10       45.42      2.22 o 
   8   1   8       38.67       41.14      2.53 o 
  -6   2   8        0.86        1.55      1.30 o 
  -5   2   8       15.63       14.51      1.99 o 
  -4   2   8       48.32       50.39      1.84 o 
  -3   2   8        3.82        4.11      0.57 o 
  -2   2   8       40.01       42.70      1.23 o 
  -1   2   8       28.65       35.28      1.00 o 
   0   2   8        0.39        0.67      0.29 o 
   1   2   8      120.61      107.72      2.34 o 
   2   2   8      796.80      862.50      9.94 o 
   3   2   8       93.11       94.91      2.25 o 
   4   2   8      159.20      152.60      2.27 o 
   5   2   8      264.30      248.71      5.21 o 
   6   2   8       14.19       13.67      1.95 o 
   7   2   8      169.96      166.03      4.67 o 
   8   2   8        3.27        0.69      1.86 o 
  -6   3   8        2.76        3.67      1.72 o 
  -5   3   8       36.55       39.16      2.96 o 
  -4   3   8       27.32       28.86      2.05 o 
  -3   3   8        6.46        8.41      1.69 o 
  -2   3   8       15.95       16.77      1.02 o 
  -1   3   8        0.28       -0.31      0.26 o 
   0   3   8       84.81       82.69      1.65 o 
   1   3   8       38.01       36.58      1.38 o 
   2   3   8      282.54      297.47      4.61 o 
   3   3   8      104.70      101.47      2.40 o 
   4   3   8      105.69      107.25      2.44 o 
   5   3   8       64.70       61.78      2.49 o 
   6   3   8      215.84      218.85      4.53 o 
   7   3   8       60.34       56.78      4.20 o 
   8   3   8        8.54        4.89      2.08 o 
  -6   4   8       53.97       66.07      4.27 o 
  -5   4   8       15.08       14.55      2.19 o 
  -4   4   8        2.77        2.33      0.82 o 
  -3   4   8      125.82      113.72      5.23 o 
  -2   4   8        5.42        3.70      0.70 o 
  -1   4   8        4.99        5.57      0.73 o 
   0   4   8      195.45      196.62      2.93 o 
   1   4   8      141.77      133.89      2.17 o 
   2   4   8       38.68       36.52      1.10 o 
   3   4   8       32.76       38.33      2.41 o 
   4   4   8      107.53       98.07      7.65 o 
   5   4   8        2.35        4.38      1.50 o 
   6   4   8       98.99       93.05      4.89 o 
   7   4   8       22.11       21.76      3.14 o 
   8   4   8       13.05        7.19      2.43 o 
  -5   5   8       17.62       27.33      2.90 o 
  -4   5   8        0.82        0.98      1.27 o 
  -3   5   8        1.14        0.43      0.80 o 
  -2   5   8        5.15        4.58      0.86 o 
  -1   5   8        3.24        1.65      0.63 o 
   0   5   8       78.02       85.97      3.90 o 
   1   5   8      104.94      109.11      2.83 o 
   2   5   8       17.07       17.44      0.93 o 
   3   5   8       13.83       14.83      0.89 o 
   4   5   8      203.46      196.24      3.91 o 
   5   5   8       92.54       84.51      4.51 o 
   6   5   8       31.92       31.86      3.21 o 
   7   5   8       16.78       20.10      2.99 o 
   8   5   8        2.49        2.45      2.08 o 
  -4   6   8        0.50       -0.58      0.82 o 
  -3   6   8        0.53        0.06      0.98 o 
  -2   6   8        0.05        0.20      0.69 o 
  -1   6   8       17.61       19.21      1.50 o 
   0   6   8      733.42      688.61      9.37 o 
   1   6   8      147.94      153.83      3.54 o 
   2   6   8        2.20        2.36      0.57 o 
   3   6   8      101.44      106.95      2.39 o 
   4   6   8      231.16      223.51      4.52 o 
   5   6   8       14.51       13.27      2.26 o 
   6   6   8       13.91       19.28      2.92 o 
   7   6   8        1.67        0.46      1.53 o 
   8   6   8        0.30        0.35      1.86 o 
  -3   7   8       11.33       10.31      1.43 o 
  -2   7   8       13.44       11.10      1.42 o 
  -1   7   8        4.57        2.40      1.34 o 
   0   7   8        1.97        3.82      1.30 o 
   1   7   8        0.16       -0.40      1.44 o 
   2   7   8        0.65        0.69      0.76 o 
   3   7   8        1.66        2.15      0.87 o 
   4   7   8       19.11       17.93      2.23 o 
   5   7   8       44.03       46.77      3.67 o 
   6   7   8        5.99        9.77      2.37 o 
   7   7   8        8.85        8.51      2.70 o 
  -2   8   8        6.66        4.36      1.21 o 
  -1   8   8        1.75        0.95      1.01 o 
   0   8   8       31.34       28.69      2.74 o 
   1   8   8        1.95        2.05      0.99 o 
   2   8   8       29.15       34.03      3.18 o 
   3   8   8       12.53       13.69      2.26 o 
   4   8   8        5.78        4.22      1.57 o 
   5   8   8        0.66        2.10      1.70 o 
   6   8   8       18.30       21.40      3.29 o 
   0   9   8        8.56        6.46      2.19 o 
   1   9   8       15.51       16.58      2.85 o 
   2   9   8      120.64      129.51      6.06 o 
   3   9   8       23.56       29.10      3.23 o 
   4   9   8        1.14       -1.55      1.37 o 
  -3  -7   9        2.89        2.39      2.21 o 
  -2  -7   9       12.13       13.83      2.03 o 
  -1  -7   9        0.65        1.08      1.14 o 
   0  -7   9        3.28        3.64      1.84 o 
   1  -7   9        2.55        4.02      1.84 o 
   2  -7   9        0.01        0.15      1.26 o 
  -5  -6   9        0.24        1.61      1.95 o 
  -4  -6   9        0.03        1.33      2.03 o 
  -3  -6   9       14.39       19.83      3.23 o 
  -2  -6   9       76.33       78.15      3.51 o 
  -1  -6   9       85.10       85.44      3.50 o 
   0  -6   9       11.15       10.88      1.57 o 
   1  -6   9      151.23      141.28      4.22 o 
   2  -6   9        6.88        4.67      1.70 o 
   3  -6   9        1.83        1.04      1.42 o 
   4  -6   9        0.42        0.66      1.39 o 
  -5  -5   9        0.38        0.38      1.77 o 
  -4  -5   9        0.00       -1.79      1.37 o 
  -3  -5   9        2.47        2.63      1.77 o 
  -2  -5   9       25.51       30.52      3.23 o 
  -1  -5   9      106.23       98.82      6.26 o 
   0  -5   9        2.49        2.96      1.05 o 
   1  -5   9       42.44       40.38      2.19 o 
   2  -5   9        1.90        3.06      1.29 o 
   3  -5   9        6.15        6.21      1.79 o 
   4  -5   9       19.58       14.04      2.32 o 
   5  -5   9        1.78        2.06      1.55 o 
  -6  -4   9        8.84        9.66      2.94 o 
  -5  -4   9        4.94        3.96      1.99 o 
  -4  -4   9       31.54       31.78      3.54 o 
  -3  -4   9      116.27      109.79      5.62 o 
  -2  -4   9      195.00      194.59      7.12 o 
  -1  -4   9       36.27       33.41      2.96 o 
   0  -4   9       68.62       69.33      2.59 o 
   1  -4   9        5.46        7.45      1.14 o 
   2  -4   9      164.45      164.12      4.06 o 
   3  -4   9      328.23      319.40      8.90 o 
   4  -4   9       76.92       84.73      3.13 o 
   5  -4   9        0.20        1.13      1.24 o 
   6  -4   9       15.28       19.30      2.59 o 
  -6  -3   9        3.85        1.70      1.92 o 
  -5  -3   9       17.22       12.89      2.63 o 
  -4  -3   9        0.55        2.70      1.57 o 
  -3  -3   9       92.23       89.60      4.87 o 
  -2  -3   9      615.52      658.32     14.28 o 
  -1  -3   9      246.74      232.11      7.03 o 
   0  -3   9       66.35       59.22      2.27 o 
   1  -3   9      112.51      111.78      3.08 o 
   2  -3   9        3.31        2.65      0.80 o 
   3  -3   9        7.77        7.57      1.14 o 
   4  -3   9        1.52        2.20      0.98 o 
   5  -3   9       45.19       51.70      2.42 o 
   6  -3   9       15.00        7.70      1.75 o 
   7  -3   9        4.83        2.37      1.48 o 
  -6  -2   9       26.65       22.29      3.27 o 
  -5  -2   9        2.60        2.81      1.61 o 
  -4  -2   9        0.92        0.13      1.22 o 
  -3  -2   9       73.76       67.31      3.98 o 
  -2  -2   9       39.35       41.57      3.12 o 
  -1  -2   9      204.03      194.90      6.17 o 
   0  -2   9      122.98      119.25      4.47 o 
   1  -2   9       49.32       50.45      1.89 o 
   2  -2   9       78.41       83.27      2.45 o 
   3  -2   9       23.48       23.11      1.49 o 
   4  -2   9       40.04       41.44      2.54 o 
   5  -2   9       82.85       97.42      3.07 o 
   6  -2   9       93.54      107.34      3.44 o 
   7  -2   9        0.03        1.28      1.26 o 
  -7  -1   9        0.32        0.15      1.59 o 
  -6  -1   9        1.11        1.84      1.42 o 
  -5  -1   9       27.62       26.97      2.86 o 
  -4  -1   9        0.16       -0.15      1.11 o 
  -3  -1   9        6.77        9.49      1.72 o 
  -2  -1   9        2.32        2.30      1.15 o 
  -1  -1   9        5.93        6.85      1.42 o 
   0  -1   9      465.67      463.15      9.97 o 
   1  -1   9      428.65      430.14      6.37 o 
   2  -1   9        9.54       11.33      0.96 o 
   3  -1   9        0.15       -0.04      0.44 o 
   4  -1   9        0.36        0.83      0.62 o 
   5  -1   9      823.56      850.08     13.57 o 
   6  -1   9        0.60        2.25      1.01 o 
   7  -1   9       15.66       16.96      1.70 o 
  -7   0   9        5.92        9.07      2.34 o 
  -6   0   9        7.22        9.44      2.06 o 
  -5   0   9       64.62       66.21      2.69 o 
  -4   0   9        2.98        1.85      0.54 o 
  -3   0   9        6.77        5.39      0.67 o 
  -2   0   9       14.78       13.14      1.15 o 
  -1   0   9       94.87      103.24      2.52 o 
   0   0   9      187.19      192.92      4.99 o 
   1   0   9      770.30      772.23      8.20 o 
   2   0   9       23.90       22.97      1.03 o 
   3   0   9       76.88       77.45      1.93 o 
   4   0   9        1.49        2.17      0.58 o 
   5   0   9       79.56       85.32      7.29 o 
   6   0   9        2.54        1.48      0.82 o 
   7   0   9        0.01       -0.02      1.55 o 
   8   0   9       18.40       19.83      3.27 o 
  -6   1   9        0.05       -0.04      1.24 o 
  -5   1   9       46.94       50.13      3.16 o 
  -4   1   9        0.85        0.71      0.48 o 
  -3   1   9        8.66        6.99      0.77 o 
  -2   1   9      246.37      240.52      3.30 o 
  -1   1   9       75.75       94.38      1.78 o 
   0   1   9      224.98      206.96      3.66 o 
   1   1   9        1.57        4.85      0.74 o 
   2   1   9        2.98        2.20      0.67 o 
   3   1   9      145.76      148.12      3.07 o 
   4   1   9       58.64       56.32      1.69 o 
   5   1   9       27.45       29.57      1.47 o 
   6   1   9       21.36       15.72      2.50 o 
   7   1   9       85.05       89.80      5.20 o 
   8   1   9       49.24       50.24      4.40 o 
  -6   2   9        4.22        4.53      1.70 o 
  -5   2   9       26.21       23.62      2.45 o 
  -4   2   9       23.66       28.50      3.18 o 
  -3   2   9       16.51       14.61      0.90 o 
  -2   2   9       22.53       22.21      0.95 o 
  -1   2   9       54.15       49.08      1.24 o 
   0   2   9      146.74      137.75      1.99 o 
   1   2   9        0.03        0.58      0.52 o 
   2   2   9      145.58      152.77      4.43 o 
   3   2   9        0.04       -0.29      0.30 o 
   4   2   9      105.92      115.24      2.65 o 
   5   2   9       20.13       20.37      2.43 o 
   6   2   9        1.29       -0.44      1.19 o 
   7   2   9        5.62        5.26      2.08 o 
   8   2   9        0.76        1.46      1.99 o 
  -6   3   9        0.00       -0.33      1.19 o 
  -5   3   9       21.55       22.00      2.43 o 
  -4   3   9       61.33       61.44      2.31 o 
  -3   3   9       14.69       12.87      2.00 o 
  -2   3   9       80.63       81.09      4.41 o 
  -1   3   9       62.40       60.69      1.41 o 
   0   3   9       40.73       36.32      1.28 o 
   1   3   9       18.15       15.86      1.48 o 
   2   3   9        0.38        1.65      0.51 o 
   3   3   9      109.68      102.99      2.49 o 
   4   3   9       17.61       17.38      1.09 o 
   5   3   9       50.22       42.12      3.12 o 
   6   3   9       14.21       17.14      2.65 o 
   7   3   9      224.13      205.11      7.87 o 
   8   3   9       23.94       18.62      3.18 o 
  -5   4   9       22.53       24.43      2.63 o 
  -4   4   9       17.42       19.34      1.48 o 
  -3   4   9        5.21        6.51      0.95 o 
  -2   4   9       31.83       25.62      2.58 o 
  -1   4   9        0.02       -0.53      0.37 o 
   0   4   9       39.21       36.62      1.11 o 
   1   4   9        0.19        0.17      0.47 o 
   2   4   9       30.43       28.95      1.40 o 
   3   4   9       18.12       21.38      1.26 o 
   4   4   9        2.78        4.03      0.73 o 
   5   4   9       10.50       10.41      1.99 o 
   6   4   9        7.22        8.18      2.10 o 
   7   4   9        2.06        3.41      1.92 o 
   8   4   9       10.98        7.16      2.56 o 
  -5   5   9        1.12        1.11      1.39 o 
  -4   5   9        2.68        3.03      0.93 o 
  -3   5   9        0.31        0.87      1.04 o 
  -2   5   9       40.15       46.85      1.97 o 
  -1   5   9       54.12       48.13      1.89 o 
   0   5   9        3.33        1.40      1.59 o 
   1   5   9       21.66       23.44      1.35 o 
   2   5   9        8.31        9.49      1.53 o 
   3   5   9       19.97       22.69      1.38 o 
   4   5   9       17.15       18.01      2.80 o 
   5   5   9       18.69       15.24      2.34 o 
   6   5   9       56.34       57.01      4.09 o 
   7   5   9       13.71       17.16      2.99 o 
   8   5   9        7.05        5.35      2.41 o 
  -4   6   9        0.01       -0.28      1.38 o 
  -3   6   9        5.23        4.37      1.33 o 
  -2   6   9        0.01       -0.69      0.62 o 
  -1   6   9      370.15      329.16      5.78 o 
   0   6   9      497.85      483.34      7.26 o 
   1   6   9       79.73       74.92      3.78 o 
   2   6   9        0.10       -0.21      0.54 o 
   3   6   9        2.50        1.35      0.70 o 
   4   6   9        1.17        1.08      0.71 o 
   5   6   9       49.31       40.11      3.38 o 
   6   6   9        8.55        7.10      2.14 o 
   7   6   9       34.39       36.55      3.87 o 
   8   6   9        0.77        2.39      2.06 o 
  -3   7   9       11.99       14.34      1.64 o 
  -2   7   9        2.38        0.94      0.87 o 
  -1   7   9       15.15       17.37      1.56 o 
   0   7   9        0.45       -1.13      1.08 o 
   1   7   9       88.37       92.92      4.53 o 
   2   7   9       29.72       36.62      2.90 o 
   3   7   9       13.12       11.79      1.86 o 
   4   7   9       33.64       37.85      3.37 o 
   5   7   9       39.04       42.63      3.65 o 
   6   7   9        7.55        8.76      2.37 o 
   7   7   9        2.17        2.14      1.88 o 
  -2   8   9        0.07       -0.78      0.81 o 
  -1   8   9       21.22       14.53      2.45 o 
   0   8   9       11.15       10.24      2.28 o 
   1   8   9       20.43       14.09      2.37 o 
   2   8   9        3.70        5.15      1.72 o 
   3   8   9       45.78       44.00      3.32 o 
   4   8   9       29.06       30.49      2.76 o 
   5   8   9       12.10       11.21      2.43 o 
   6   8   9       79.95       83.87      5.40 o 
   0   9   9        2.36        6.68      2.30 o 
   1   9   9        5.19        4.29      1.92 o 
   2   9   9        8.15        9.13      2.34 o 
   3   9   9        0.04       -0.66      1.46 o 
   4   9   9       11.15       11.14      2.26 o 
  -2  -7  10        4.25        2.38      1.46 o 
  -1  -7  10        9.95        9.86      1.81 o 
   0  -7  10        0.36       -0.54      1.46 o 
   1  -7  10        0.61        0.04      1.53 o 
  -4  -6  10       13.23       14.62      3.14 o 
  -3  -6  10        2.01        4.93      2.34 o 
  -2  -6  10        1.79        2.49      1.28 o 
  -1  -6  10       13.20       12.48      1.69 o 
   0  -6  10        8.21        7.93      1.50 o 
   1  -6  10       14.61       14.45      1.70 o 
   2  -6  10        3.56        1.06      1.46 o 
   3  -6  10        0.69        0.46      1.37 o 
  -5  -5  10        2.68        3.83      2.17 o 
  -4  -5  10       16.46       15.52      3.01 o 
  -3  -5  10        3.57        4.86      2.21 o 
  -2  -5  10       22.02       20.03      2.94 o 
  -1  -5  10        1.81        2.39      1.00 o 
   0  -5  10       60.25       54.32      2.63 o 
   1  -5  10       15.01       16.47      1.66 o 
   2  -5  10       26.04       22.78      1.87 o 
   3  -5  10        2.63        2.74      1.46 o 
   4  -5  10        6.96        9.49      2.06 o 
   5  -5  10        0.59       -0.13      1.35 o 
  -5  -4  10        8.01        9.71      2.65 o 
  -4  -4  10       16.97       19.64      3.07 o 
  -3  -4  10      137.55      129.47      6.26 o 
  -2  -4  10       36.32       35.82      3.45 o 
  -1  -4  10        9.61        5.26      1.86 o 
   0  -4  10        0.00       -0.96      0.64 o 
   1  -4  10       88.55       88.94      5.25 o 
   2  -4  10      211.89      175.69      4.32 o 
   3  -4  10       21.35       20.65      1.78 o 
   4  -4  10        4.17        1.83      1.05 o 
   5  -4  10       16.39       23.11      2.74 o 
   6  -4  10        2.00        1.17      1.55 o 
  -6  -3  10        3.22        5.02      2.06 o 
  -5  -3  10        3.54        2.37      1.70 o 
  -4  -3  10        0.23       -1.59      1.06 o 
  -3  -3  10        0.44        2.19      1.44 o 
  -2  -3  10      402.66      403.31     10.61 o 
  -1  -3  10        4.71        6.48      1.75 o 
   0  -3  10        7.62       10.16      1.50 o 
   1  -3  10       24.43       19.26      1.76 o 
   2  -3  10       26.29       27.33      1.71 o 
   3  -3  10       35.27       45.03      3.98 o 
   4  -3  10        4.78        4.44      1.06 o 
   5  -3  10        1.89        2.34      1.14 o 
   6  -3  10        0.92        0.86      1.28 o 
  -6  -2  10        3.20        2.32      1.86 o 
  -5  -2  10       33.27       28.95      3.38 o 
  -4  -2  10        2.02        0.09      1.37 o 
  -3  -2  10       18.50       17.80      2.50 o 
  -2  -2  10       52.20       55.68      3.56 o 
  -1  -2  10      122.80      105.14      4.56 o 
   0  -2  10       38.53       46.19      3.01 o 
   1  -2  10        0.24        0.05      0.52 o 
   2  -2  10       22.21       20.70      1.36 o 
   3  -2  10       22.98       22.15      1.53 o 
   4  -2  10      681.71      759.93     10.41 o 
   5  -2  10       47.32       50.38      3.22 o 
   6  -2  10       16.67       14.17      1.58 o 
  -6  -1  10        0.58        0.42      1.61 o 
  -5  -1  10        0.01        0.66      1.44 o 
  -4  -1  10        7.72       10.44      2.08 o 
  -3  -1  10        1.45        1.46      1.28 o 
  -2  -1  10        1.08       -0.09      0.88 o 
  -1  -1  10      197.98      197.97      6.21 o 
   0  -1  10        9.14        6.57      1.50 o 
   1  -1  10       75.33       73.40      2.14 o 
   2  -1  10       10.34        8.17      1.26 o 
   3  -1  10        0.01       -0.25      0.47 o 
   4  -1  10      430.17      455.41      6.87 o 
   5  -1  10      330.99      347.84      6.05 o 
   6  -1  10        3.20        3.69      1.95 o 
   7  -1  10        1.01        2.03      1.88 o 
  -6   0  10       10.03       10.44      2.21 o 
  -5   0  10       94.04       94.13      3.26 o 
  -4   0  10        1.11        0.90      0.52 o 
  -3   0  10       18.58       18.20      1.50 o 
  -2   0  10       21.93       19.93      1.42 o 
  -1   0  10       69.29       69.30      2.69 o 
   0   0  10       85.78      103.98      6.07 o 
   1   0  10       55.15       53.02      2.00 o 
   2   0  10        8.22        7.85      1.39 o 
   3   0  10        5.13        7.01      1.48 o 
   4   0  10      102.31      112.11      4.91 o 
   5   0  10      115.82      131.22      5.60 o 
   6   0  10       19.82       17.93      2.74 o 
   7   0  10       78.07       75.80      4.93 o 
   8   0  10       26.24       31.40      3.89 o 
  -6   1  10       22.80       23.97      2.79 o 
  -5   1  10       26.19       28.42      2.65 o 
  -4   1  10        2.73        2.12      0.61 o 
  -3   1  10        0.04       -0.04      0.41 o 
  -2   1  10       25.28       26.11      1.09 o 
  -1   1  10       36.06       36.56      1.75 o 
   0   1  10        2.04        0.62      0.42 o 
   1   1  10        1.04        1.99      1.03 o 
   2   1  10       75.95       67.71      2.07 o 
   3   1  10       13.02       15.64      1.12 o 
   4   1  10        5.05        4.13      1.35 o 
   5   1  10        2.13        4.71      1.66 o 
   6   1  10      207.68      198.57      7.43 o 
   7   1  10       12.43       11.30      2.43 o 
   8   1  10        0.26        1.57      1.90 o 
  -6   2  10        9.21        6.52      1.97 o 
  -5   2  10        3.83        3.01      1.39 o 
  -4   2  10       19.43       19.25      2.30 o 
  -3   2  10        0.60        0.10      0.43 o 
  -2   2  10        0.00        0.68      0.75 o 
  -1   2  10      102.45      104.43      1.93 o 
   0   2  10        9.33        7.49      0.83 o 
   1   2  10      188.94      186.53      3.55 o 
   2   2  10       55.60       54.96      1.85 o 
   3   2  10        0.52        0.34      0.42 o 
   4   2  10       16.77       15.35      2.49 o 
   5   2  10       58.15       61.52      3.82 o 
   6   2  10        4.81        3.10      1.77 o 
   7   2  10        8.66        7.39      2.28 o 
   8   2  10       10.64       11.26      2.81 o 
  -6   3  10        6.40        4.05      1.77 o 
  -5   3  10        7.04        7.58      1.84 o 
  -4   3  10       13.53       15.21      1.31 o 
  -3   3  10      104.73       98.40      2.67 o 
  -2   3  10      120.99      130.55      7.97 o 
  -1   3  10       48.07       46.05      1.28 o 
   0   3  10       44.63       49.11      1.76 o 
   1   3  10       20.34       23.48      1.28 o 
   2   3  10       53.72       53.46      1.87 o 
   3   3  10       13.86       14.60      1.09 o 
   4   3  10       39.87       35.99      2.69 o 
   5   3  10        0.16        2.03      1.28 o 
   6   3  10       76.24       80.18      4.73 o 
   7   3  10       10.71        6.70      2.34 o 
   8   3  10        0.70        0.04      1.77 o 
  -5   4  10        2.46        1.86      1.53 o 
  -4   4  10        0.04       -0.01      0.76 o 
  -3   4  10        5.88        6.53      0.96 o 
  -2   4  10        8.06       10.47      1.04 o 
  -1   4  10        0.32        0.28      0.52 o 
   0   4  10       65.85       80.22      2.28 o 
   1   4  10        1.18        0.37      0.78 o 
   2   4  10      189.81      195.83      3.87 o 
   3   4  10       39.78       42.41      1.74 o 
   4   4  10        2.37        1.08      0.55 o 
   5   4  10       69.45       65.63      3.96 o 
   6   4  10       40.81       40.44      3.63 o 
   7   4  10      117.30      132.67      6.52 o 
   8   4  10        4.60       -0.13      1.97 o 
  -4   5  10        0.01        1.66      0.88 o 
  -3   5  10        0.22        0.06      0.71 o 
  -2   5  10       20.44       19.15      1.40 o 
  -1   5  10        4.23        3.60      1.17 o 
   0   5  10       10.72        6.08      1.35 o 
   1   5  10        0.01       -0.04      0.52 o 
   2   5  10       40.12       36.60      2.59 o 
   3   5  10       85.14       82.00      2.52 o 
   4   5  10      134.73      138.20      3.37 o 
   5   5  10       67.41       65.85      4.14 o 
   6   5  10       41.98       41.13      3.71 o 
   7   5  10      105.12      102.89      5.84 o 
   8   5  10        3.69        5.13      2.37 o 
  -4   6  10        2.17        3.75      1.86 o 
  -3   6  10        5.76        3.53      1.00 o 
  -2   6  10        0.30        1.11      1.28 o 
  -1   6  10       83.54       75.51      4.00 o 
   0   6  10       43.36       39.89      2.90 o 
   1   6  10        6.62        8.31      1.66 o 
   2   6  10       16.08       14.51      1.81 o 
   3   6  10       25.98       25.80      1.63 o 
   4   6  10       38.15       36.94      1.85 o 
   5   6  10       51.06       52.19      3.80 o 
   6   6  10        9.83        6.99      2.21 o 
   7   6  10       12.94       14.68      2.99 o 
   8   6  10        1.12        2.21      2.17 o 
  -3   7  10        0.83        0.57      1.28 o 
  -2   7  10        0.61        2.41      1.53 o 
  -1   7  10        0.69        1.13      1.28 o 
   0   7  10       35.43       30.58      2.90 o 
   1   7  10       20.47       16.87      2.34 o 
   2   7  10        6.06        7.25      1.70 o 
   3   7  10        8.77       10.28      1.79 o 
   4   7  10       27.43       27.97      1.83 o 
   5   7  10      128.10      126.62      5.90 o 
   6   7  10        5.90        5.75      2.12 o 
   7   7  10        3.19        1.66      1.88 o 
  -2   8  10        1.28        2.56      1.66 o 
  -1   8  10       12.90       14.09      2.41 o 
   0   8  10       31.26       26.73      3.05 o 
   1   8  10        9.98       11.68      2.26 o 
   2   8  10        1.90        1.88      1.37 o 
   3   8  10       10.94        9.02      2.01 o 
   4   8  10        1.92        0.31      1.17 o 
   5   8  10        0.37        3.05      1.79 o 
   6   8  10       87.82      105.92      5.97 o 
   0   9  10       29.91       32.90      3.60 o 
   1   9  10        3.59        2.23      1.61 o 
   2   9  10        4.87        7.92      2.12 o 
   3   9  10       10.49       10.13      2.30 o 
   4   9  10        0.02       -0.51      1.39 o 
  -3  -6  11        0.01       -1.86      1.97 o 
  -2  -6  11        2.82        1.38      1.28 o 
  -1  -6  11        5.44        4.23      1.37 o 
   0  -6  11        5.67        5.23      1.37 o 
   1  -6  11       17.26       15.84      2.62 o 
   2  -6  11        8.56        7.32      2.01 o 
   3  -6  11        5.90        5.68      1.92 o 
  -4  -5  11        4.18        8.20      2.85 o 
  -3  -5  11        0.72        1.42      2.10 o 
  -2  -5  11        4.42        6.50      2.21 o 
  -1  -5  11        4.99        7.19      1.72 o 
   0  -5  11        9.38        8.86      2.01 o 
   1  -5  11       13.27        6.95      1.34 o 
   2  -5  11        0.00       -0.59      0.81 o 
   3  -5  11        8.96        5.79      1.90 o 
   4  -5  11       45.73       53.03      3.78 o 
  -5  -4  11        3.01        1.06      1.86 o 
  -4  -4  11        1.33        0.84      1.64 o 
  -3  -4  11        5.56        5.09      2.17 o 
  -2  -4  11       25.13       15.35      2.65 o 
  -1  -4  11       28.43       29.10      2.05 o 
   0  -4  11        0.58       -0.17      0.75 o 
   1  -4  11       29.07       22.85      1.77 o 
   2  -4  11      150.31      125.51      3.73 o 
   3  -4  11        2.86        2.03      1.00 o 
   4  -4  11        9.21        9.98      1.51 o 
   5  -4  11        0.14       -1.64      1.17 o 
  -5  -3  11        0.09       -0.49      1.68 o 
  -4  -3  11        3.16        2.63      1.79 o 
  -3  -3  11       42.53       34.91      3.49 o 
  -2  -3  11       70.99       68.33      4.34 o 
  -1  -3  11       18.25       15.74      2.32 o 
   0  -3  11        0.85        0.70      0.94 o 
   1  -3  11       47.13       46.49      2.17 o 
   2  -3  11       21.56       19.54      1.56 o 
   3  -3  11        8.05        8.02      1.29 o 
   4  -3  11       12.40       11.66      1.82 o 
   5  -3  11        0.49       -2.06      1.37 o 
  -6  -2  11        6.64        2.79      2.03 o 
  -5  -2  11       31.15       30.38      3.49 o 
  -4  -2  11       19.67       20.87      2.87 o 
  -3  -2  11       82.43       85.04      4.76 o 
  -2  -2  11        1.13        0.29      1.33 o 
  -1  -2  11        1.80        2.81      1.35 o 
   0  -2  11       30.65       28.52      1.64 o 
   1  -2  11      109.92      102.23      2.91 o 
   2  -2  11      256.42      245.48      4.78 o 
   3  -2  11       72.30       67.57      2.48 o 
   4  -2  11        1.48        3.87      1.66 o 
   5  -2  11        0.16       -0.07      1.48 o 
   6  -2  11        1.99        1.06      1.68 o 
  -6  -1  11        1.23        0.44      1.70 o 
  -5  -1  11        2.71        2.61      1.72 o 
  -4  -1  11        6.29        4.02      1.88 o 
  -3  -1  11        0.14        0.49      1.37 o 
  -2  -1  11       80.64       85.20      4.38 o 
  -1  -1  11      380.40      379.45      9.51 o 
   0  -1  11        0.18       -0.46      0.91 o 
   1  -1  11        1.28        0.15      0.48 o 
   2  -1  11       26.31       29.68      2.63 o 
   3  -1  11        2.46        3.32      1.35 o 
   4  -1  11      288.88      297.06      8.75 o 
   5  -1  11       16.56       19.61      2.74 o 
   6  -1  11        3.68        2.92      1.90 o 
   7  -1  11        8.22        4.91      2.30 o 
  -6   0  11       28.65       33.01      3.38 o 
  -5   0  11       25.27       29.16      2.12 o 
  -4   0  11       11.68        8.86      1.08 o 
  -3   0  11        0.74        0.75      0.63 o 
  -2   0  11       28.21       25.73      1.49 o 
  -1   0  11        2.71        1.91      0.70 o 
   0   0  11      165.38      165.76      3.62 o 
   1   0  11       47.28       49.80      3.03 o 
   2   0  11       19.00       22.02      2.26 o 
   3   0  11        2.00        2.43      1.15 o 
   4   0  11        8.82        6.52      1.66 o 
   5   0  11        0.12        0.02      1.44 o 
   6   0  11      177.60      181.34      7.39 o 
   7   0  11        0.00       -0.02      1.68 o 
   8   0  11       30.37       39.87      4.29 o 
  -6   1  11       23.73       28.59      3.05 o 
  -5   1  11        8.29        9.95      1.99 o 
  -4   1  11        3.59        5.19      0.81 o 
  -3   1  11        0.02        0.44      0.55 o 
  -2   1  11        0.01       -0.23      0.37 o 
  -1   1  11       23.31       20.45      1.48 o 
   0   1  11      113.55      130.65      5.73 o 
   1   1  11        6.74        4.99      0.83 o 
   2   1  11       23.32       23.25      1.63 o 
   3   1  11       46.29       51.70      1.94 o 
   4   1  11        7.80        5.84      1.59 o 
   5   1  11       93.98       96.92      4.98 o 
   6   1  11      201.75      192.13      7.52 o 
   7   1  11       12.10        8.71      2.43 o 
   8   1  11       10.78       17.25      3.32 o 
  -6   2  11        7.32       10.99      2.30 o 
  -5   2  11        2.44        3.05      1.46 o 
  -4   2  11       14.64       15.73      1.32 o 
  -3   2  11        0.58       -0.02      0.55 o 
  -2   2  11        8.53        8.20      0.74 o 
  -1   2  11       81.15       85.85      2.45 o 
   0   2  11       80.71       70.53      2.17 o 
   1   2  11      656.73      665.93      8.71 o 
   2   2  11       69.66       62.62      2.84 o 
   3   2  11       24.21       23.83      1.38 o 
   4   2  11       84.67       88.01      2.56 o 
   5   2  11        2.06        2.45      1.48 o 
   6   2  11       21.70       20.10      2.99 o 
   7   2  11        0.93        3.05      1.75 o 
   8   2  11        0.87        0.11      1.99 o 
  -5   3  11        0.23        0.09      1.17 o 
  -4   3  11       12.44       10.44      1.20 o 
  -3   3  11       34.24       35.50      1.70 o 
  -2   3  11       38.14       39.12      2.39 o 
  -1   3  11        3.21        2.33      0.69 o 
   0   3  11        1.37       -0.12      0.49 o 
   1   3  11        0.05        1.19      0.81 o 
   2   3  11       29.18       28.12      1.45 o 
   3   3  11        9.56        8.30      0.94 o 
   4   3  11        0.38       -0.30      0.44 o 
   5   3  11        1.05        1.19      0.61 o 
   6   3  11        0.05       -0.09      1.42 o 
   7   3  11       10.54        9.20      2.56 o 
   8   3  11        0.44        0.46      1.90 o 
  -5   4  11        6.16        3.38      1.57 o 
  -4   4  11        3.01        2.54      0.94 o 
  -3   4  11        0.04        0.04      0.60 o 
  -2   4  11        7.63        7.70      1.50 o 
  -1   4  11        6.31        3.69      1.13 o 
   0   4  11        8.95        8.08      0.94 o 
   1   4  11        2.62        1.65      0.59 o 
   2   4  11       62.00       66.01      2.22 o 
   3   4  11        1.54        0.94      0.57 o 
   4   4  11       17.89       16.37      1.23 o 
   5   4  11       13.18       14.68      2.41 o 
   6   4  11        0.05       -1.66      1.28 o 
   7   4  11       73.42       78.57      5.24 o 
   8   4  11        0.32       -0.93      1.88 o 
  -4   5  11        7.07        7.52      1.79 o 
  -3   5  11        9.99       13.98      1.99 o 
  -2   5  11        4.75        2.83      1.17 o 
  -1   5  11        4.40        6.48      1.48 o 
   0   5  11       24.14       25.76      2.30 o 
   1   5  11        0.84        0.13      0.63 o 
   2   5  11        6.07        5.10      1.09 o 
   3   5  11      137.81      137.55      3.43 o 
   4   5  11        4.82        3.11      0.83 o 
   5   5  11       18.43       22.25      2.76 o 
   6   5  11        1.48       -1.44      1.42 o 
   7   5  11        1.73       -0.22      1.75 o 
   8   5  11        9.44        7.56      2.65 o 
  -3   6  11       12.71       12.65      2.17 o 
  -2   6  11        9.77        9.02      1.84 o 
  -1   6  11        9.22        9.86      1.88 o 
   0   6  11        0.45        0.75      0.95 o 
   1   6  11       37.08       34.47      2.61 o 
   2   6  11        9.90        9.40      1.64 o 
   3   6  11        5.04        7.61      1.10 o 
   4   6  11        5.78        6.96      1.06 o 
   5   6  11        2.17        4.58      1.84 o 
   6   6  11       15.89       11.41      2.48 o 
   7   6  11        0.08       -1.37      1.59 o 
  -2   7  11        2.11        3.01      1.57 o 
  -1   7  11       10.51        9.18      2.06 o 
   0   7  11        7.54       11.48      2.17 o 
   1   7  11        1.91        2.99      1.37 o 
   2   7  11        6.69        8.42      1.79 o 
   3   7  11        9.39       10.86      1.81 o 
   4   7  11        1.36        0.67      0.87 o 
   5   7  11        4.60        8.23      2.26 o 
   6   7  11       23.23       23.44      3.23 o 
   7   7  11        0.83        2.76      2.06 o 
  -1   8  11        2.71        2.32      1.59 o 
   0   8  11      132.53      127.46      5.90 o 
   1   8  11        4.19        0.75      1.44 o 
   2   8  11        0.17       -0.04      1.13 o 
   3   8  11       21.92       23.64      2.70 o 
   4   8  11        5.28        3.45      1.42 o 
   5   8  11        0.31       -1.17      1.55 o 
   6   8  11       18.28       21.01      3.27 o 
   1   9  11       18.70       13.98      2.54 o 
   2   9  11        7.33        4.78      2.03 o 
   3   9  11        0.23       -0.22      1.44 o 
   4   9  11        9.91       12.54      2.37 o 
  -2  -6  12        1.42        0.35      1.20 o 
  -1  -6  12        1.41        2.34      1.32 o 
   0  -6  12        2.48        1.95      1.36 o 
   1  -6  12        0.08        0.93      1.06 o 
   2  -6  12       13.41       15.04      2.68 o 
  -4  -5  12        0.02       -1.68      2.01 o 
  -3  -5  12        0.12        0.27      1.75 o 
  -2  -5  12       13.98       14.93      2.96 o 
  -1  -5  12       26.45       21.71      2.03 o 
   0  -5  12        1.75        2.49      1.12 o 
   1  -5  12       12.96       16.03      1.77 o 
   2  -5  12        1.56        1.81      1.01 o 
   3  -5  12        1.40        1.85      1.19 o 
  -4  -4  12        2.46        4.02      2.30 o 
  -3  -4  12        8.52        9.73      2.52 o 
  -2  -4  12       13.30       10.68      2.45 o 
  -1  -4  12       42.72       32.66      2.26 o 
   0  -4  12       23.99       24.56      1.93 o 
   1  -4  12      126.50      105.14      3.46 o 
   2  -4  12        2.03        2.09      1.13 o 
   3  -4  12       25.68       28.53      3.14 o 
   4  -4  12       20.62       16.39      2.83 o 
  -5  -3  12        6.83        3.87      2.32 o 
  -4  -3  12        2.11        1.68      1.88 o 
  -3  -3  12       36.64       41.28      3.85 o 
  -2  -3  12       18.95       16.23      2.76 o 
  -1  -3  12      107.72       99.29      5.09 o 
   0  -3  12       10.49       10.28      1.54 o 
   1  -3  12       53.33       50.82      4.49 o 
   2  -3  12        3.37        2.41      1.46 o 
   3  -3  12      151.43      160.73      6.46 o 
   4  -3  12       64.84       68.13      4.49 o 
   5  -3  12       49.46       49.97      4.20 o 
  -5  -2  12        3.62        6.63      2.50 o 
  -4  -2  12       57.70       63.11      4.67 o 
  -3  -2  12      198.94      200.87      7.56 o 
  -2  -2  12      166.05      150.98      6.26 o 
  -1  -2  12       61.00       54.82      3.74 o 
   0  -2  12       87.41       86.90      2.77 o 
   1  -2  12       60.84       58.33      3.65 o 
   2  -2  12       46.11       48.27      3.36 o 
   3  -2  12      204.07      189.02      6.94 o 
   4  -2  12        9.28       10.70      2.34 o 
   5  -2  12       10.68       13.38      2.70 o 
   6  -2  12        2.44        4.02      2.14 o 
  -5  -1  12        2.05        5.28      2.21 o 
  -4  -1  12        2.05        1.70      1.70 o 
  -3  -1  12        6.22        7.36      1.92 o 
  -2  -1  12      165.15      172.10      6.46 o 
  -1  -1  12      274.66      275.53      8.09 o 
   0  -1  12       67.86       68.68      3.78 o 
   1  -1  12      236.98      239.17      7.36 o 
   2  -1  12      148.06      146.52      5.71 o 
   3  -1  12       10.26       12.85      2.17 o 
   4  -1  12       42.89       38.79      3.45 o 
   5  -1  12       82.41       87.94      5.02 o 
   6  -1  12        9.87        6.08      2.28 o 
   7  -1  12        0.24       -1.19      1.88 o 
  -5   0  12        8.07        8.08      1.50 o 
  -4   0  12       19.32       19.67      3.46 o 
  -3   0  12       57.10       60.35      2.37 o 
  -2   0  12       48.83       44.23      1.98 o 
  -1   0  12      338.45      339.01      5.87 o 
   0   0  12       64.46       57.68      2.42 o 
   1   0  12      154.49      149.86      5.51 o 
   2   0  12      151.05      147.09      5.55 o 
   3   0  12       95.56       97.36      4.73 o 
   4   0  12      106.33      113.30      5.29 o 
   5   0  12        1.25        1.46      1.57 o 
   6   0  12       42.07       48.05      4.20 o 
   7   0  12        5.37        4.89      2.39 o 
  -5   1  12       26.58       32.00      3.07 o 
  -4   1  12        0.46        0.19      0.67 o 
  -3   1  12        5.45        6.35      0.83 o 
  -2   1  12       22.57       21.62      1.91 o 
  -1   1  12       90.51       78.91      4.38 o 
   0   1  12      264.70      275.05      9.56 o 
   1   1  12        9.06       11.36      1.13 o 
   2   1  12        0.18       -0.20      0.53 o 
   3   1  12        1.12       -0.13      1.13 o 
   4   1  12      132.34      156.95      6.24 o 
   5   1  12      465.15      465.53     12.07 o 
   6   1  12       71.18       79.03      5.02 o 
   7   1  12        2.08        0.71      1.79 o 
   8   1  12        1.35        1.48      2.28 o 
  -5   2  12       22.36       26.36      2.79 o 
  -4   2  12        4.48        4.79      0.98 o 
  -3   2  12        1.58        1.64      0.93 o 
  -2   2  12       19.46       22.52      1.47 o 
  -1   2  12       51.94       50.10      1.99 o 
   0   2  12       64.72       65.19      2.27 o 
   1   2  12      385.76      381.33      6.08 o 
   2   2  12       94.01       90.07      2.61 o 
   3   2  12      125.04      119.65      3.09 o 
   4   2  12       12.31       13.12      1.20 o 
   5   2  12       34.80       35.00      3.43 o 
   6   2  12        1.12        1.55      1.50 o 
   7   2  12        6.19        3.96      2.14 o 
   8   2  12       16.18       18.44      3.47 o 
  -4   3  12        2.19        3.38      1.28 o 
  -3   3  12       25.73       34.94      2.50 o 
  -2   3  12       33.82       30.43      2.25 o 
  -1   3  12       27.81       30.34      2.14 o 
   0   3  12       40.23       42.30      4.00 o 
   1   3  12       22.54       25.46      2.09 o 
   2   3  12        2.83        5.31      1.63 o 
   3   3  12        0.87        0.08      0.50 o 
   4   3  12        6.36        4.68      0.86 o 
   5   3  12        0.63       -0.23      0.59 o 
   6   3  12       18.85       15.79      2.79 o 
   7   3  12       19.23       17.69      3.01 o 
   8   3  12        1.17        1.30      1.99 o 
  -4   4  12       17.15       17.07      2.10 o 
  -3   4  12       21.84       19.28      2.17 o 
  -2   4  12       15.37       20.96      2.12 o 
  -1   4  12        0.66        0.69      0.95 o 
   0   4  12        6.86        8.29      1.04 o 
   1   4  12        0.44        0.37      0.61 o 
   2   4  12        0.28        0.84      0.64 o 
   3   4  12        8.59        8.19      1.03 o 
   4   4  12       12.89       14.10      1.23 o 
   5   4  12       15.72       16.52      1.45 o 
   6   4  12        0.13       -0.99      1.37 o 
   7   4  12       33.02       26.56      3.60 o 
   8   4  12        0.65        0.73      2.01 o 
  -4   5  12       12.82       11.98      2.12 o 
  -3   5  12       11.63        9.57      1.90 o 
  -2   5  12        0.13       -1.16      0.77 o 
  -1   5  12       28.81       25.92      2.41 o 
   0   5  12        0.04       -1.03      0.69 o 
   1   5  12       48.86       59.19      3.21 o 
   2   5  12        3.18        3.10      1.40 o 
   3   5  12       11.00       10.15      1.15 o 
   4   5  12        2.95        1.98      0.71 o 
   5   5  12       18.83       22.20      2.85 o 
   6   5  12        1.79        2.37      1.79 o 
   7   5  12       34.86       38.79      4.03 o 
  -3   6  12        1.50        2.06      1.33 o 
  -2   6  12        8.27        8.09      1.88 o 
  -1   6  12        0.37       -0.42      1.13 o 
   0   6  12       43.42       43.45      3.12 o 
   1   6  12       10.69        7.74      1.59 o 
   2   6  12        0.88        2.54      1.11 o 
   3   6  12        6.63        6.71      1.09 o 
   4   6  12       18.15       18.36      1.56 o 
   5   6  12        0.49       -0.80      1.35 o 
   6   6  12        0.74       -0.35      1.42 o 
   7   6  12        2.34       -0.88      1.64 o 
  -2   7  12        6.74        5.02      1.77 o 
  -1   7  12       15.00       11.43      2.14 o 
   0   7  12        0.79        0.02      1.06 o 
   1   7  12        0.79        0.31      1.22 o 
   2   7  12       18.19       16.81      2.28 o 
   3   7  12        0.06       -0.62      0.99 o 
   4   7  12       20.75       18.17      1.63 o 
   5   7  12        0.62        0.71      1.50 o 
   6   7  12        0.41        1.24      1.81 o 
  -1   8  12       38.36       29.28      3.23 o 
   0   8  12       85.50       80.42      4.82 o 
   1   8  12       14.72       14.17      2.50 o 
   2   8  12        2.47        2.63      1.48 o 
   3   8  12        2.65        2.14      1.37 o 
   4   8  12        0.34        0.38      1.28 o 
   2   9  12        0.00       -0.09      1.48 o 
   3   9  12        0.00       -0.84      1.11 o 
  -3  -5  13        1.48        0.64      2.01 o 
  -2  -5  13        2.25        1.53      1.53 o 
  -1  -5  13        0.01        0.26      1.04 o 
   0  -5  13        0.12        1.06      1.04 o 
   1  -5  13        0.85        2.21      1.66 o 
   2  -5  13        0.40        0.11      1.46 o 
   3  -5  13        8.30        9.51      2.52 o 
  -4  -4  13        6.72        5.68      2.56 o 
  -3  -4  13        5.84        8.45      2.59 o 
  -2  -4  13        8.60       10.99      2.59 o 
  -1  -4  13       31.70       34.77      2.34 o 
   0  -4  13        8.35        4.38      1.75 o 
   1  -4  13       15.30       18.44      2.63 o 
   2  -4  13        7.30        7.14      2.03 o 
   3  -4  13       14.99       21.01      2.92 o 
   4  -4  13       12.07       16.32      2.92 o 
  -4  -3  13       12.60       17.82      3.29 o 
  -3  -3  13        0.12        0.11      1.68 o 
  -2  -3  13       41.95       41.19      3.76 o 
  -1  -3  13        3.96        3.71      1.68 o 
   0  -3  13       23.97       26.05      2.92 o 
   1  -3  13       22.64       17.51      2.52 o 
   2  -3  13        1.18        0.51      1.37 o 
   3  -3  13       10.35       10.37      2.30 o 
   4  -3  13       10.23       20.52      3.05 o 
   5  -3  13       14.59       11.26      2.81 o 
  -5  -2  13       10.34        6.63      2.61 o 
  -4  -2  13       12.95        6.52      2.30 o 
  -3  -2  13       28.33       26.78      3.38 o 
  -2  -2  13       10.13       11.74      2.45 o 
  -1  -2  13       17.51       15.57      2.45 o 
   0  -2  13       18.93       16.12      2.43 o 
   1  -2  13       25.30       19.28      2.59 o 
   2  -2  13      174.63      153.95      6.17 o 
   3  -2  13      239.68      244.69      8.25 o 
   4  -2  13       10.19        9.38      2.34 o 
   5  -2  13       15.31       15.17      2.85 o 
   6  -2  13        2.86        5.31      2.37 o 
  -5  -1  13       18.56       17.91      3.14 o 
  -4  -1  13        7.71       12.12      2.41 o 
  -3  -1  13       17.75       22.97      3.03 o 
  -2  -1  13      576.65      603.59     13.93 o 
  -1  -1  13        4.65        9.13      2.10 o 
   0  -1  13       18.98       18.51      2.39 o 
   1  -1  13       14.39       17.00      2.34 o 
   2  -1  13      199.46      192.58      6.83 o 
   3  -1  13       19.08       20.63      2.70 o 
   4  -1  13       12.67        8.49      2.32 o 
   5  -1  13       13.04        9.11      2.37 o 
   6  -1  13       14.04       15.43      3.03 o 
   7  -1  13        0.22        1.53      2.23 o 
  -4   0  13       33.63       28.70      3.21 o 
  -3   0  13        1.32        2.13      1.18 o 
  -2   0  13       35.49       39.15      2.04 o 
  -1   0  13       34.59       36.09      2.50 o 
   0   0  13       19.91       17.56      2.28 o 
   1   0  13        6.34        6.79      1.72 o 
   2   0  13        0.24        1.46      1.28 o 
   3   0  13       15.58       13.67      2.30 o 
   4   0  13      180.99      184.15      7.01 o 
   5   0  13        2.08        4.91      1.95 o 
   6   0  13        8.96       10.35      2.68 o 
   7   0  13        1.09        0.75      2.06 o 
  -4   1  13        5.58        4.27      1.42 o 
  -3   1  13        0.22        0.55      0.83 o 
  -2   1  13        5.27        6.21      1.06 o 
  -1   1  13        4.91        5.89      1.50 o 
   0   1  13        0.66        1.73      0.81 o 
   1   1  13      544.27      527.34     10.71 o 
   2   1  13       18.60       20.28      1.49 o 
   3   1  13        1.28        0.62      1.17 o 
   4   1  13      346.38      344.17      9.93 o 
   5   1  13      255.12      287.65      9.46 o 
   6   1  13        6.88        9.93      2.61 o 
   7   1  13        0.02       -1.66      1.64 o 
  -4   2  13        2.35        3.07      1.26 o 
  -3   2  13        5.67        5.64      1.39 o 
  -2   2  13       16.16       16.59      2.07 o 
  -1   2  13       42.25       43.92      2.42 o 
   0   2  13      318.89      314.10      5.56 o 
   1   2  13        1.75        2.18      0.73 o 
   2   2  13        3.73        2.33      0.76 o 
   3   2  13        0.02        0.80      0.68 o 
   4   2  13        2.00        4.54      0.96 o 
   5   2  13       51.58       47.65      3.78 o 
   6   2  13       28.59       22.40      3.21 o 
   7   2  13       18.60       14.33      3.07 o 
  -4   3  13        1.29        1.61      1.17 o 
  -3   3  13        5.64        2.96      1.22 o 
  -2   3  13      109.31      104.13      4.20 o 
  -1   3  13       28.36       29.16      2.59 o 
   0   3  13       15.08       14.25      1.27 o 
   1   3  13        0.08        0.83      0.61 o 
   2   3  13        2.51        1.16      1.38 o 
   3   3  13       43.30       48.83      2.04 o 
   4   3  13        3.91        3.27      1.46 o 
   5   3  13        4.57        4.89      0.98 o 
   6   3  13       99.23       94.82      5.60 o 
   7   3  13        0.22        0.27      1.66 o 
   8   3  13        2.27        2.52      2.39 o 
  -4   4  13        8.70        9.04      1.84 o 
  -3   4  13        5.10        4.02      1.44 o 
  -2   4  13       16.32        9.71      1.72 o 
  -1   4  13      134.81      137.32      4.98 o 
   0   4  13       21.22       24.90      2.23 o 
   1   4  13       32.81       24.29      1.59 o 
   2   4  13       75.33       81.18      2.62 o 
   3   4  13       30.68       29.51      1.68 o 
   4   4  13       16.46       15.72      1.35 o 
   5   4  13       63.60       65.37      5.04 o 
   6   4  13        1.43       -0.31      1.66 o 
   7   4  13        0.14       -0.04      1.84 o 
  -3   5  13       10.86        9.84      1.92 o 
  -2   5  13       48.61       50.35      3.38 o 
  -1   5  13        8.09        7.23      1.64 o 
   0   5  13       14.50       10.81      1.77 o 
   1   5  13        0.35        0.24      0.91 o 
   2   5  13        4.79        6.37      1.74 o 
   3   5  13        1.17        1.23      0.71 o 
   4   5  13       16.15       14.52      1.38 o 
   5   5  13        0.47       -0.01      0.69 o 
   6   5  13       15.69       16.03      2.90 o 
   7   5  13       23.91       29.21      3.87 o 
  -3   6  13       13.16       11.32      2.21 o 
  -2   6  13        8.96        7.94      1.88 o 
  -1   6  13        0.11        1.28      1.17 o 
   0   6  13       10.10       10.46      1.84 o 
   1   6  13        1.73        2.54      1.15 o 
   2   6  13       24.60       33.48      2.65 o 
   3   6  13        3.07        2.65      0.93 o 
   4   6  13        0.26       -0.88      0.70 o 
   5   6  13        0.56        0.33      1.48 o 
   6   6  13       23.99       23.93      3.36 o 
   7   6  13       10.51        9.60      2.90 o 
  -2   7  13       11.47       11.39      2.28 o 
  -1   7  13        0.78        0.04      1.42 o 
   0   7  13        1.21       -1.08      1.06 o 
   1   7  13        7.21        8.18      1.95 o 
   2   7  13        0.52        1.15      1.08 o 
   3   7  13       15.32       12.91      1.97 o 
   4   7  13       35.22       32.61      2.04 o 
   5   7  13        3.16        2.03      1.70 o 
   6   7  13        0.93        1.17      1.92 o 
   0   8  13       11.75        8.96      2.12 o 
   1   8  13        0.00       -0.97      1.11 o 
   2   8  13        0.37       -1.35      1.11 o 
   3   8  13        0.17        0.00      1.28 o 
   4   8  13        1.85        1.08      1.26 o 
  -1  -5  14       17.83       15.70      3.16 o 
   0  -5  14       10.17        8.91      2.41 o 
   1  -5  14       11.64        8.09      2.30 o 
   2  -5  14        1.06       -1.24      1.59 o 
  -3  -4  14        0.00        0.46      1.81 o 
  -2  -4  14        2.81        1.35      2.08 o 
  -1  -4  14        3.09        5.20      2.19 o 
   0  -4  14        5.73        6.48      2.03 o 
   1  -4  14        2.07        2.54      1.64 o 
   2  -4  14        3.24        0.73      1.59 o 
   3  -4  14        2.54        4.69      2.14 o 
   4  -4  14        0.03        3.60      2.23 o 
  -4  -3  14       15.48       17.51      3.41 o 
  -3  -3  14        0.44       -0.13      1.64 o 
  -2  -3  14       23.80       31.86      3.60 o 
  -1  -3  14       37.39       34.16      3.65 o 
   0  -3  14        1.41        0.51      1.57 o 
   1  -3  14        0.30       -0.33      1.39 o 
   2  -3  14       28.32       22.31      2.87 o 
   3  -3  14       20.08       23.44      3.12 o 
   4  -3  14       20.06       21.10      3.14 o 
   5  -3  14        4.70        6.61      2.54 o 
  -4  -2  14        0.72        1.04      1.77 o 
  -3  -2  14       38.51       42.96      3.98 o 
  -2  -2  14       14.03       20.03      2.94 o 
  -1  -2  14        2.29        3.14      1.68 o 
   0  -2  14       16.89       15.39      2.50 o 
   1  -2  14        1.50       -0.66      1.17 o 
   2  -2  14       82.71       63.90      4.18 o 
   3  -2  14       78.05       84.69      4.95 o 
   4  -2  14       38.10       39.80      3.80 o 
   5  -2  14        6.54        5.93      2.37 o 
   6  -2  14        1.30        0.77      2.23 o 
  -4  -1  14        5.66        5.70      2.19 o 
  -3  -1  14      111.46      127.59      6.17 o 
  -2  -1  14       27.35       20.85      2.99 o 
  -1  -1  14       31.13       28.57      3.09 o 
   0  -1  14        0.01       -0.40      1.19 o 
   1  -1  14       64.45       60.23      3.93 o 
   2  -1  14        0.07        1.26      1.28 o 
   3  -1  14       73.63       81.39      4.76 o 
   4  -1  14       46.91       49.18      4.09 o 
   5  -1  14       32.74       38.21      3.91 o 
   6  -1  14        0.06        1.53      2.12 o 
  -4   0  14        3.70        5.51      2.08 o 
  -3   0  14       84.31       72.62      4.53 o 
  -2   0  14        0.96        1.13      0.87 o 
  -1   0  14       10.44       10.77      2.23 o 
   0   0  14      197.58      219.60      7.43 o 
   1   0  14      236.15      225.31      7.49 o 
   2   0  14      196.61      209.91      7.34 o 
   3   0  14       18.45       20.12      2.81 o 
   4   0  14       55.45       56.45      4.16 o 
   5   0  14        7.78        5.42      2.12 o 
   6   0  14       27.05       28.22      3.67 o 
   7   0  14        2.42        4.07      2.52 o 
  -4   1  14        1.28        1.19      1.17 o 
  -3   1  14        0.00       -0.10      0.82 o 
  -2   1  14        0.98        1.37      0.85 o 
  -1   1  14      461.70      483.08      7.72 o 
   0   1  14        0.77       -0.38      0.67 o 
   1   1  14      298.67      311.05      7.44 o 
   2   1  14       91.01       84.50      3.16 o 
   3   1  14       21.49       22.89      2.87 o 
   4   1  14      162.85      158.92      6.66 o 
   5   1  14       33.32       34.96      3.67 o 
   6   1  14       27.00       34.76      3.96 o 
   7   1  14        0.58        0.44      2.01 o 
  -4   2  14        6.30        8.40      1.77 o 
  -3   2  14        5.15        4.58      1.37 o 
  -2   2  14       10.50       11.11      1.29 o 
  -1   2  14       76.55       78.64      2.86 o 
   0   2  14       34.24       35.50      1.94 o 
   1   2  14       92.57      106.67      3.18 o 
   2   2  14       18.44       16.77      1.88 o 
   3   2  14       26.72       24.83      2.06 o 
   4   2  14       20.47       18.78      1.56 o 
   5   2  14       19.08       14.22      2.72 o 
   6   2  14      115.35      105.10      6.13 o 
   7   2  14       15.96       13.33      2.99 o 
  -4   3  14        0.18       -0.69      1.15 o 
  -3   3  14        0.08       -0.82      1.02 o 
  -2   3  14       43.50       49.40      3.07 o 
  -1   3  14      108.26      107.59      3.15 o 
   0   3  14      154.53      153.96      5.49 o 
   1   3  14       63.95       67.62      2.54 o 
   2   3  14      100.39       97.48      2.99 o 
   3   3  14        1.64        1.74      0.83 o 
   4   3  14       48.23       42.98      2.13 o 
   5   3  14      139.77      147.54      6.57 o 
   6   3  14       89.40       80.20      5.18 o 
   7   3  14        9.49        9.71      2.87 o 
  -3   4  14        0.52       -0.51      0.95 o 
  -2   4  14        6.28        3.60      1.39 o 
  -1   4  14        9.05        5.70      1.55 o 
   0   4  14        1.35        2.34      1.08 o 
   1   4  14      167.80      160.09     11.13 o 
   2   4  14        2.53        2.05      0.83 o 
   3   4  14       70.52       67.44      2.53 o 
   4   4  14       10.46       12.81      1.37 o 
   5   4  14        0.88        0.75      0.84 o 
   6   4  14        0.10       -0.27      1.77 o 
   7   4  14        0.04        2.74      2.08 o 
  -3   5  14       47.80       49.69      3.45 o 
  -2   5  14       36.39       42.30      3.21 o 
  -1   5  14        0.15        0.77      1.13 o 
   0   5  14        0.29        0.93      0.99 o 
   1   5  14       18.79       18.24      2.12 o 
   2   5  14        1.08        0.49      0.79 o 
   3   5  14        2.06        2.46      1.43 o 
   4   5  14        0.10        0.46      0.72 o 
   5   5  14        6.23        4.98      1.07 o 
   6   5  14        4.77        1.84      1.84 o 
   7   5  14       15.46       14.70      3.25 o 
  -2   6  14        5.48        7.21      1.88 o 
  -1   6  14        1.56        1.75      1.37 o 
   0   6  14        8.27        6.85      1.75 o 
   1   6  14        0.15       -0.71      0.95 o 
   2   6  14        2.20        0.27      0.95 o 
   3   6  14        0.11       -0.49      0.74 o 
   4   6  14        8.32        9.61      1.31 o 
   5   6  14       34.06       41.26      3.85 o 
   6   6  14        0.00        1.17      1.90 o 
  -1   7  14        0.00        2.30      1.46 o 
   0   7  14        0.39        1.19      1.26 o 
   1   7  14        8.88        5.35      1.70 o 
   2   7  14        3.15        3.56      1.48 o 
   3   7  14       30.57       30.14      2.74 o 
   4   7  14        8.55        9.18      1.84 o 
   5   7  14        0.67        0.44      1.75 o 
   6   7  14        8.86       16.05      3.07 o 
   1   8  14        9.45        6.32      2.06 o 
   2   8  14        0.29       -0.57      1.22 o 
   3   8  14        0.92        3.18      1.53 o 
   4   8  14       10.85       12.71      2.10 o 
  -2  -4  15        0.30        0.84      2.12 o 
  -1  -4  15        1.57        2.85      2.14 o 
   0  -4  15        0.13        2.70      1.88 o 
   1  -4  15        0.45       -0.15      1.61 o 
   2  -4  15        2.32        2.28      1.84 o 
   3  -4  15        0.62        2.39      1.97 o 
  -3  -3  15        1.37        0.99      1.81 o 
  -2  -3  15        4.21        2.72      2.10 o 
  -1  -3  15        0.82        1.68      1.81 o 
   0  -3  15        2.46        2.26      1.59 o 
   1  -3  15        0.88        0.71      1.55 o 
   2  -3  15        6.97        5.09      2.08 o 
   3  -3  15       11.40        7.85      2.34 o 
   4  -3  15       28.38       38.74      4.03 o 
  -3  -2  15        0.04        0.40      1.72 o 
  -2  -2  15        9.12       13.09      2.72 o 
  -1  -2  15       16.15       15.28      2.76 o 
   0  -2  15        2.94        0.80      1.37 o 
   1  -2  15       91.16       79.32      4.82 o 
   2  -2  15       17.04       21.27      2.96 o 
   3  -2  15        0.37        1.77      1.81 o 
   4  -2  15        7.50        4.22      2.23 o 
   5  -2  15        0.79        0.02      1.97 o 
  -4  -1  15        1.38        2.01      1.92 o 
  -3  -1  15        6.65        8.54      2.48 o 
  -2  -1  15       64.99       52.65      4.18 o 
  -1  -1  15       33.80       33.01      3.40 o 
   0  -1  15       10.00       13.27      2.41 o 
   1  -1  15        8.33        6.13      1.88 o 
   2  -1  15       28.18       21.12      2.83 o 
   3  -1  15       24.11       25.16      3.16 o 
   4  -1  15       18.50       17.87      3.07 o 
   5  -1  15        0.85        1.35      1.84 o 
   6  -1  15        0.16       -0.18      2.08 o 
  -4   0  15       15.04       15.55      2.85 o 
  -3   0  15       30.82       28.39      3.34 o 
  -2   0  15       97.40      106.80      5.57 o 
  -1   0  15        0.36       -0.95      1.37 o 
   0   0  15        0.11        0.99      1.42 o 
   1   0  15        0.13        1.61      1.37 o 
   2   0  15       21.75       21.74      2.79 o 
   3   0  15      334.97      324.78     10.06 o 
   4   0  15       33.49       26.05      3.29 o 
   5   0  15        5.50        7.94      2.39 o 
   6   0  15        5.60        7.23      2.54 o 
  -4   1  15        0.97       -0.31      1.13 o 
  -3   1  15       12.68       12.43      1.52 o 
  -2   1  15      241.98      265.28      5.59 o 
  -1   1  15       63.63       70.76      2.81 o 
   0   1  15       38.77       38.32      2.08 o 
   1   1  15       21.86       25.51      1.83 o 
   2   1  15       15.87       14.82      1.51 o 
   3   1  15        0.91        0.97      1.39 o 
   4   1  15        4.14        2.39      1.86 o 
   5   1  15       32.70       36.09      3.82 o 
   6   1  15        3.16        4.27      2.12 o 
   7   1  15        2.77        2.70      2.37 o 
  -4   2  15        3.70        5.24      1.61 o 
  -3   2  15        0.21       -0.99      1.02 o 
  -2   2  15        5.00        4.69      1.14 o 
  -1   2  15        6.94        7.40      1.25 o 
   0   2  15      124.39      127.06      3.64 o 
   1   2  15       46.01       52.58      2.38 o 
   2   2  15       74.17       70.92      2.74 o 
   3   2  15        0.64        1.43      0.82 o 
   4   2  15       43.07       50.42      3.96 o 
   5   2  15        4.48        3.71      2.06 o 
   6   2  15       24.48       35.00      4.03 o 
   7   2  15        4.23        4.78      2.43 o 
  -3   3  15        0.04       -0.82      0.99 o 
  -2   3  15        0.36       -1.33      1.02 o 
  -1   3  15        0.85       -0.38      0.95 o 
   0   3  15       13.23       15.07      1.50 o 
   1   3  15      203.40      210.54      4.73 o 
   2   3  15       33.59       34.88      3.32 o 
   3   3  15       11.53       12.24      2.16 o 
   4   3  15      221.29      232.34      5.09 o 
   5   3  15      275.45      277.50      6.10 o 
   6   3  15       30.68       29.79      3.74 o 
   7   3  15        1.25        1.04      2.12 o 
  -3   4  15        0.29        0.20      1.28 o 
  -2   4  15       20.22       20.63      2.43 o 
  -1   4  15       26.16       28.66      2.63 o 
   0   4  15       19.57       16.01      2.08 o 
   1   4  15       67.17       60.15      6.58 o 
   2   4  15        0.88        0.82      0.76 o 
   3   4  15        9.46       12.15      1.41 o 
   4   4  15       39.82       40.01      6.11 o 
   5   4  15       14.41       14.84      1.56 o 
   6   4  15        0.64       -0.11      1.81 o 
   7   4  15        3.88        2.39      2.12 o 
  -2   5  15       60.47       58.66      3.71 o 
  -1   5  15       30.65       34.30      2.94 o 
   0   5  15       25.46       23.55      2.48 o 
   1   5  15        0.12        0.24      1.15 o 
   2   5  15        2.35        2.57      0.92 o 
   3   5  15        1.76        1.92      0.89 o 
   4   5  15       14.27       14.20      1.48 o 
   5   5  15       22.73       20.27      1.71 o 
   6   5  15       54.42       52.16      4.64 o 
  -1   6  15       21.63       21.27      2.65 o 
   0   6  15        0.18        0.35      1.30 o 
   1   6  15        0.65        0.04      1.15 o 
   2   6  15        7.40        7.67      1.77 o 
   3   6  15        1.36        0.24      1.06 o 
   4   6  15        0.15        2.17      0.96 o 
   5   6  15        0.17       -0.65      0.83 o 
   6   6  15        0.13       -2.45      1.64 o 
   0   7  15        0.31       -1.04      1.37 o 
   1   7  15       11.08        8.36      2.01 o 
   2   7  15        1.36        1.90      1.53 o 
   3   7  15        9.68        9.75      2.01 o 
   4   7  15        6.98        7.83      1.75 o 
   5   7  15        0.51       -1.48      1.77 o 
   3   8  15        0.20        3.05      1.59 o 
   0  -4  16        3.80        4.86      2.14 o 
   1  -4  16        3.80        7.32      2.41 o 
  -2  -3  16        1.69        0.38      1.81 o 
  -1  -3  16       14.31       19.17      3.25 o 
   0  -3  16        0.46        1.97      1.88 o 
   1  -3  16       23.60       27.33      3.43 o 
   2  -3  16        0.02        1.35      1.86 o 
   3  -3  16       11.01       10.22      2.70 o 
  -3  -2  16        0.64        0.99      2.21 o 
  -2  -2  16        3.26        2.19      2.06 o 
  -1  -2  16        3.04        2.83      1.79 o 
   0  -2  16        1.89        1.22      1.66 o 
   1  -2  16       13.23        9.57      2.41 o 
   2  -2  16        4.55        3.85      1.92 o 
   3  -2  16        2.25        0.07      1.75 o 
   4  -2  16        0.04       -0.07      1.92 o 
  -3  -1  16        0.35        2.76      2.12 o 
  -2  -1  16        0.02        3.32      1.92 o 
  -1  -1  16        0.58       -0.42      1.44 o 
   0  -1  16       10.74       12.38      2.54 o 
   1  -1  16       11.55       10.48      2.32 o 
   2  -1  16       65.48       66.65      4.62 o 
   3  -1  16        3.23        3.23      1.97 o 
   4  -1  16       31.03       27.26      3.58 o 
   5  -1  16        5.52        5.95      2.54 o 
  -3   0  16       56.17       67.84      5.04 o 
  -2   0  16        0.42        1.08      1.70 o 
  -1   0  16        2.28        1.77      1.57 o 
   0   0  16       16.49       22.67      3.01 o 
   1   0  16        0.36        0.04      1.30 o 
   2   0  16       30.53       24.30      3.05 o 
   3   0  16       10.81       12.38      2.65 o 
   4   0  16       36.92       42.48      4.07 o 
   5   0  16       11.19        9.77      2.65 o 
   6   0  16        0.04        1.75      2.26 o 
  -3   1  16       18.09       17.71      1.77 o 
  -2   1  16      167.29      186.38      4.79 o 
  -1   1  16        5.46        4.55      1.19 o 
   0   1  16        1.53       -0.28      0.82 o 
   1   1  16       52.74       48.05      2.46 o 
   2   1  16       14.18       15.32      2.59 o 
   3   1  16        2.08        4.62      2.03 o 
   4   1  16        2.01        3.69      1.92 o 
   5   1  16        0.09       -0.02      1.61 o 
   6   1  16        0.17       -0.55      1.75 o 
  -3   2  16        0.05        0.66      1.28 o 
  -2   2  16        6.05        7.52      1.79 o 
  -1   2  16       27.27       29.45      2.03 o 
   0   2  16       69.03       70.54      3.02 o 
   1   2  16       16.28       16.06      1.65 o 
   2   2  16       74.95       75.29      2.93 o 
   3   2  16       59.98       67.40      2.80 o 
   4   2  16      124.79      123.50      6.32 o 
   5   2  16        5.81        5.44      2.28 o 
   6   2  16       15.43       13.62      3.16 o 
  -3   3  16        8.29        8.14      1.88 o 
  -2   3  16        0.10        0.57      1.22 o 
  -1   3  16       14.98       12.03      1.97 o 
   0   3  16        0.41        1.04      0.92 o 
   1   3  16        0.42       -0.19      0.81 o 
   2   3  16       30.89       31.67      2.76 o 
   3   3  16        0.06       -1.12      0.75 o 
   4   3  16      186.49      195.43      4.80 o 
   5   3  16       21.70       22.82      1.88 o 
   6   3  16        3.35        1.42      2.10 o 
  -2   4  16        0.28        0.38      1.24 o 
  -1   4  16       25.95       24.48      2.59 o 
   0   4  16       33.95       39.01      2.94 o 
   1   4  16        0.06       -0.15      0.81 o 
   2   4  16       13.94       15.05      1.60 o 
   3   4  16        7.65        4.88      1.25 o 
   4   4  16       11.24        9.62      2.57 o 
   5   4  16       15.05       18.82      1.75 o 
   6   4  16       47.25       43.96      4.51 o 
  -2   5  16        0.33        1.81      1.57 o 
  -1   5  16        1.87        3.32      1.55 o 
   0   5  16       13.65       11.76      2.08 o 
   1   5  16        0.25        1.06      1.24 o 
   2   5  16       23.45       22.83      1.91 o 
   3   5  16        9.75        8.62      1.29 o 
   4   5  16       49.62       45.58      2.42 o 
   5   5  16        2.96        4.48      1.35 o 
   6   5  16       24.12       23.48      3.67 o 
  -1   6  16        3.16        2.01      1.39 o 
   0   6  16        0.44        1.06      1.35 o 
   1   6  16       17.13       18.29      2.39 o 
   2   6  16        4.65        6.61      1.66 o 
   3   6  16       12.23       12.83      2.06 o 
   4   6  16        0.12       -0.38      0.84 o 
   5   6  16        4.06        4.71      1.27 o 
   1   7  16        2.09       -1.44      1.24 o 
   2   7  16        0.64       -0.20      1.28 o 
   3   7  16        1.05        0.00      1.24 o 
   4   7  16        1.49        1.61      1.37 o 
   0  -3  17        7.52        8.05      2.56 o 
   1  -3  17        1.95        0.84      1.95 o 
   2  -3  17        0.77        3.21      2.06 o 
  -2  -2  17        0.67        0.09      1.81 o 
  -1  -2  17        2.41        3.14      1.86 o 
   0  -2  17        0.09        2.32      1.92 o 
   1  -2  17        0.30       -1.37      1.53 o 
   2  -2  17        2.11        0.35      1.70 o 
   3  -2  17        2.21        4.02      2.17 o 
  -2  -1  17        1.19        0.29      1.75 o 
  -1  -1  17        2.81        1.64      1.70 o 
   0  -1  17        0.05        0.69      1.68 o 
   1  -1  17        5.70        2.50      1.70 o 
   2  -1  17        0.39        2.12      1.57 o 
   3  -1  17        1.96        1.30      1.77 o 
   4  -1  17        0.65        2.10      1.95 o 
  -2   0  17        1.40        3.45      1.97 o 
  -1   0  17        0.08        1.35      1.70 o 
   0   0  17        0.07        2.63      1.75 o 
   1   0  17       34.88       41.61      3.85 o 
   2   0  17       58.24       64.19      4.69 o 
   3   0  17        0.23       -0.29      1.57 o 
   4   0  17        0.97        4.18      2.14 o 
   5   0  17        0.57        1.55      2.17 o 
  -2   1  17        4.40        4.06      1.30 o 
  -1   1  17       12.06       18.19      1.84 o 
   0   1  17        0.13       -0.20      0.90 o 
   1   1  17        1.81        1.92      1.64 o 
   2   1  17        3.71        7.23      2.21 o 
   3   1  17        9.44       10.79      2.59 o 
   4   1  17       13.41        8.80      2.54 o 
   5   1  17        0.40        0.86      1.79 o 
   6   1  17        4.84        6.50      2.74 o 
  -2   2  17        3.82        1.77      1.39 o 
  -1   2  17        0.89       -1.04      0.89 o 
   0   2  17        0.19       -0.35      0.90 o 
   1   2  17       38.69       43.52      2.42 o 
   2   2  17        1.50        0.55      0.88 o 
   3   2  17       48.41       49.29      4.30 o 
   4   2  17        1.02        2.65      2.01 o 
   5   2  17        3.85        2.76      2.10 o 
   6   2  17        0.82        2.10      2.32 o 
  -2   3  17       41.16       39.23      3.05 o 
  -1   3  17       73.69       75.27      4.09 o 
   0   3  17       13.38       17.26      1.75 o 
   1   3  17       16.26       13.09      2.64 o 
   2   3  17        0.10        0.75      0.88 o 
   3   3  17        5.95        0.76      0.98 o 
   4   3  17       42.43       50.08      2.62 o 
   5   3  17        0.70       -2.29      1.53 o 
   6   3  17        5.14        4.73      2.41 o 
  -2   4  17       11.25        9.93      2.19 o 
  -1   4  17        0.76        1.17      1.37 o 
   0   4  17        0.00        0.18      1.19 o 
   1   4  17       28.82       28.93      2.39 o 
   2   4  17        6.58        6.77      1.31 o 
   3   4  17        9.70       11.20      1.50 o 
   4   4  17        0.12       -0.43      1.07 o 
   5   4  17       23.38       21.05      3.43 o 
   6   4  17       28.91       31.29      4.05 o 
  -1   5  17        8.35        9.97      2.17 o 
   0   5  17        5.81        6.32      1.75 o 
   1   5  17        1.76        1.19      1.33 o 
   2   5  17        0.17        0.64      1.11 o 
   3   5  17        1.13        0.75      0.97 o 
   4   5  17        0.60        0.58      0.97 o 
   5   5  17       75.03       79.06      5.40 o 
   0   6  17        6.03        3.83      1.70 o 
   1   6  17       33.90       34.67      3.18 o 
   2   6  17       17.88       17.96      2.45 o 
   3   6  17        0.85        2.68      1.33 o 
   4   6  17        2.18        2.35      1.11 o 
   5   6  17        1.49        0.23      1.07 o 
   0  -2  18       19.36       20.56      3.41 o 
   1  -2  18        1.48        3.18      2.14 o 
   2  -2  18        1.78        2.12      2.03 o 
  -1  -1  18        0.50        1.35      1.88 o 
   0  -1  18        0.08        0.97      1.72 o 
   1  -1  18        1.66        2.56      1.88 o 
   2  -1  18        0.01        0.88      1.77 o 
   3  -1  18        2.52        4.05      2.23 o 
  -1   0  18        0.25        1.99      1.90 o 
   0   0  18        1.51        1.44      1.75 o 
   1   0  18       35.80       44.80      4.11 o 
   2   0  18        5.14        2.43      1.72 o 
   3   0  18        1.38        2.43      1.92 o 
   4   0  18        2.26        2.56      2.19 o 
  -2   1  18        6.80        7.79      1.52 o 
  -1   1  18       11.60       10.76      1.65 o 
   0   1  18        4.16        2.94      1.86 o 
   1   1  18       16.78       24.10      3.23 o 
   2   1  18        1.45        1.28      1.77 o 
   3   1  18       13.73       10.75      2.68 o 
   4   1  18        1.90        2.54      2.12 o 
   5   1  18       17.85       13.64      3.21 o 
  -1   2  18        3.70        3.86      1.31 o 
   0   2  18        7.24       13.81      1.72 o 
   1   2  18       11.66       13.80      1.74 o 
   2   2  18        2.10        0.84      0.97 o 
   3   2  18       28.01       28.06      3.60 o 
   4   2  18        8.26        5.70      2.45 o 
   5   2  18        1.23        2.30      1.97 o 
  -1   3  18       25.40       32.35      3.14 o 
   0   3  18        0.03        0.49      1.71 o 
   1   3  18        4.51        6.21      1.35 o 
   2   3  18        0.31       -1.23      0.82 o 
   3   3  18        6.05        7.22      1.43 o 
   4   3  18        6.81        4.73      1.32 o 
   5   3  18        9.57       15.08      3.18 o 
  -1   4  18       16.74       20.72      2.72 o 
   0   4  18        0.18       -0.33      1.17 o 
   1   4  18        8.03        9.93      2.01 o 
   2   4  18        0.03        0.99      0.98 o 
   3   4  18       24.10       27.55      3.98 o 
   4   4  18       25.47       21.76      3.91 o 
   5   4  18        0.61       -1.30      1.06 o 
   0   5  18        3.26        4.82      1.75 o 
   1   5  18        0.18       -0.15      1.30 o 
   2   5  18        2.21        0.07      1.37 o 
   3   5  18        0.09       -0.46      1.86 o 
   4   5  18       46.07       44.64      2.60 o 
   2   6  18        6.54        7.45      2.03 o 
   3   6  18        0.00        1.11      1.35 o 
   0   0  19        5.60       11.12      2.65 o 
   1   0  19        1.46        4.20      2.14 o 
   2   0  19        0.33        0.95      1.95 o 
   3   0  19        0.16       -1.53      1.77 o 
   0   1  19        1.55       -0.15      1.86 o 
   1   1  19        2.91        0.99      1.84 o 
   2   1  19        0.64        0.84      1.92 o 
   3   1  19        0.01       -2.06      1.81 o 
   4   1  19        3.30        0.93      2.10 o 
   0   2  19        0.88        0.67      1.09 o 
   1   2  19        5.69        5.59      1.39 o 
   2   2  19       49.16       53.15      5.47 o 
   3   2  19       22.18       26.22      3.63 o 
   4   2  19        2.31        0.07      2.01 o 
   0   3  19        2.52        1.37      1.44 o 
   1   3  19        2.45        2.90      1.25 o 
   2   3  19        7.37        8.07      1.55 o 
   3   3  19        0.10       -0.57      1.05 o 
   4   3  19        0.03        1.01      1.09 o 
   1   4  19        1.59        0.49      1.28 o 
   2   4  19        1.82        1.76      1.24 o 
   3   4  19       21.96       25.13      2.18 o 
   4   4  19       12.59       13.86      1.83 o 
                                                 
